# Supplementary material for: Phosphoproteomics of collagen receptor networks reveals SHP-2 phosphorylation downstream of wild-type DDR2 and its lung cancer mutants
Source: Biochem J. 2013 Aug 29;454(Pt 3):501–13. doi: 10.1042/BJ20121750 (PMC3893797; doi:10.1042/BJ20121750)
Supplement: Table S2 [file bj4540501add.xls]

## Sheet: Whole dataset
List of protein phosphorylation sites
* phosphorylation position could not be unambiguously assigned based on spectra obtained
s, t, y indicates phospho-Ser, phospho-Thr, and phospho-Tyr, respectively
Individual mascot scores for each phosphopeptide are listed in the tabs for replicate 1 and 2
						Mean of two replicates
Accession #	Protein name	Protein symbol	Phosphorylation site	Sequence		0h	0.5h	1h	2h	4h	8h	24h
Q15019	Septin-2	SEPT2	S218	IYHLPDAEsDEDEDFKEQTR		0.64	0.73	0.72	0.63	0.64	0.74	1
Q9NRG9	Aladin	AAAS	S495	FsPVLGR		0.89	0.69	0.73	0.7	0.79	0.74	1
B7ZLC4	AP2-associated protein kinase 1	AAK1	S637	ILsDVTHSAVFGVPASK		1.66	0.95	1.59	1.35	1.35	1.59	1
Q8NE71	ATP-binding cassette sub-family F member 1	ABCF1	S109	LSVPTsDEEDEVPAPKPR		0.68	1.17	0.77	0.84	0.92	0.69	1
Q8NE71	ATP-binding cassette sub-family F member 1	ABCF1	T108/ S109*	LSVPtSDEEDEVPAPKPR/ LSVPTsDEEDEVPAPKPR		0.37	0.68	0.37	0.31	0.53	0.32	1
Q9H3P7	Golgi resident protein GCP60	ACBD3	S43	LEVSVDGLTLSPDPEERPGAEGAPLLPPPLPPPsPPGSGR		0.17	0	0.08	0.17	0.27	0.2	1
Q9UKV3	Apoptotic chromatin condensation inducer in the nucleus	ACIN1	S1004	TAQVPsPPR		0.75	0.66	0.64	0.58	0.6	0.64	1
P53396	ATP-citrate synthase	ACLY	Y682	TTDGVyEGVAIGGDR		0.59	0.55	0.54	0.45	0.76	0.7	1
P60709	Actin, cytoplasmic 1	ACTB	Y218	LCyVALDFEQEMATAASSSSLEK		0.05	0	0.04	0.03	0.07	0.09	1
A2A3P0	Alpha-adducin	ADD1	S358	SPGsPVGEGTGSPPKWQIGEQEFEALMR		0.35	0.35	0.31	0.41	0.39	0.39	1
A2A3P0	Alpha-adducin	ADD1	Y407	ySDVEVPASVTGYSFASDGDSGTCSPLR		0.06	0	0.15	0.03	0.35	0.25	1
Q9UEY8	Gamma-adducin	ADD3	S681/ S673/ S679 *	IEEVLSPEGSPSKsPSK/ IEEVLsPEGSPSKSPSK/ IEEVLSPEGSPsKSPSK		0.52	0.57	0.4	0.57	0.45	0.36	1
P52594	Arf-GAP domain and FG repeats-containing protein 1	AGFG1	Y327	AGLQTADKyAALANLDNIFSAGQGGDQGSGFGTTGK		0.02	0.02	0.03	0.1	0.3	0.11	1
P54819	Adenylate kinase 2, mitochondrial	AK2	Y190	LQAyHTQTTPLIEYYR		0.16	0.06	0.17	0.17	0.12	0.17	1
Q96B36	Proline-rich AKT1 substrate 1	AKT1S1	S183	sLPVSVPVWGFK		1.17	0.64	1.27	0.85	1.9	1.5	1
A8K4R4	Alsin	ALS2	S483+S492	RLsLPGLLSQVsPR		0.64	0.57	0.56	0.63	0.59	0.57	1
A8K4R4	Alsin	ALS2	S492	LSLPGLLSQVsPR		0.91	0.55	0.54	0.66	0.67	0.74	1
Q01433	AMP deaminase 2	AMPD2	S168	QIsQDVKLEPDILLR		0.81	0.77	0.8	0.75	1.08	1.33	1
Q9H1A4	Anaphase-promoting complex subunit 1	ANAPC1	S688	NFDFEGSLsPVIAPK		0.58	0.57	0.71	0.66	0.65	0.6	1
B2R5H9	Ankyrin repeat domain-containing protein 39.	ANKRD39	Y65	AEDPSQPDSAGyTALHYASR		0.06	0.02	0.07	0.13	0.2	0.31	1
A2RUC1	Ankyrin repeat and SAM domain-containing protein 1A	ANKS1A	S663	SPsFASEWDEIEK		0.43	0.69	0.45	0.66	0.44	0.43	1
Q9NWB6	Arginine and glutamate-rich protein 1.	ARGLU1	S76	AsSPPDRIDIFGR		0.42	0.66	0.58	0.48	0.71	0.49	1
Q9NWB6	Arginine and glutamate-rich protein 1.	ARGLU1	S77	ASsPPDRIDIFGR		0.93	0.61	0.79	0.84	0.86	0.89	1
Q07960	Rho GTPase-activating protein 1	ARHGAP1	S51	SSsPELVTHLK		0.68	0.59	0.52	0.64	0.75	0.64	1
B7Z3C7	Rho guanine nucleotide exchange factor 6	ARHGEF6	S488	MsGFIYQGK		0.93	0.95	1.03	0.92	1.04	1.29	1
P56211	cAMP-regulated phosphoprotein 19	ARPP19	S62	YFDsGDYNMAK		0.93	0.77	1.13	0.88	0.94	0.7	1
A1L3Z2	Cyclic AMP-dependent transcription factor ATF-2	ATF2	S112	MPLDLsPLATPIIR		0.59	0.62	0.56	0.43	0.52	0.48	1
B3KPJ2	Probable cation-transporting ATPase 13A1.	ATP13A1	S899	RRPRDsPTLSNSGIR		1.16	0.82	0.94	0.57	0.99	1.16	1
P05023	Sodium/potassium-transporting ATPase subunit alpha-1	ATP1A1	Y260	GIVVyTGDR		0.57	0.64	0.57	1.03	1.55	0.91	1
P05023	Sodium/potassium-transporting ATPase subunit alpha-1	ATP1A1	Y55	yGTDLSR		0.38	0.35	0.43	1.07	0.24	0.38	1
Q8WWM7	Ataxin-2-like protein	ATXN2L	S32	RPPGGTsPPNGGLPGPLATSAAPPGPPAAASPCLGPVAAAGSGLR		0.27	0.44	0.52	0.76	0.22	0.4	1
Q8WWM7	Ataxin-2-like protein	ATXN2L	S339	QGSGREsPSLASR		1.1	0.66	0.7	0.71	0.79	0.97	1
Q8WWM7	Ataxin-2-like protein	ATXN2L	T31/ S32*	RPPGGtSPPNGGLPGPLATSAAPPGPPAAASPCLGPVAAAGSGLR/ RPPGGTsPPNGGLPGPLATSAAPPGPPAAASPCLGPVAAAGSGLR		0.5	0.62	0.71	0.4	0.63	0.67	1
Q9UQB8	Brain-specific angiogenesis inhibitor 1-associated protein 2	BAIAP2	Y491	QRPySVAVPAFSQGLDDYGAR		0.04	0.23	0.33	0.31	0.44	0.23	1
Q9UHR4	Brain-specific angiogenesis inhibitor 1-associated protein 2-like protein 1	BAIAP2L1	S414	LLEENETEAVTVPTPsPTPVR		0.6	0.51	0.37	0.83	0.66	0.53	1
O75531	Barrier-to-autointegration factor	BANF1	Y43	AyVVLGQFLVLK		0.07	0.04	0.01	0.02	0.13	0.04	1
Q9UIG0	Tyrosine-protein kinase BAZ1B	BAZ1B	S349	SLSGsPLK		0.98	0.93	0.77	0.73	0.79	0.8	1
Q9H165	B-cell lymphoma/leukemia 11A	BCL11A	S625+S627	LLLGsPsSLSPFSK		0.78	0.65	0.72	0.84	0.92	0.72	1
A2RU75	Bcl-2-associated transcription factor 1	BCLAF1	S512	LKDLFDYsPPLHK		0.61	0.69	0.64	0.76	0.72	0.71	1
A2RU75	Bcl-2-associated transcription factor 1	BCLAF1	S658	IDIsPSTLR		0.92	0.71	0.89	0.73	0.8	0.92	1
A2RU75	Bcl-2-associated transcription factor 1	BCLAF1	Y383/ S385*	AEGEWEDQEALDyFSDKESGK/ AEGEWEDQEALDYFsDKESGK		1.04	1.06	0.85	0.95	0.96	0.93	1
A2RU75	Bcl-2-associated transcription factor 1	BCLAF1	Y383/ S385/ S389*	AEGEWEDQEALDyFSDKESGK/ AEGEWEDQEALDYFsDKESGK/ AEGEWEDQEALDYFSDKEsGK		0.33	0.48	0.37	0.47	0.38	0.38	1
A4D1T4	B-Raf proto-oncogene serine/threonine-protein kinase	BRAF	S364	SsSAPNVHINTIEPVNIDDLIR		1.01	0.63	0.92	0.55	0.79	0.72	1
A4D1T4	B-Raf proto-oncogene serine/threonine-protein kinase	BRAF	S365	SSsAPNVHINTIEPVNIDDLIR		1.02	0.82	0.75	0.82	0.63	0.6	1
B4DS09	Bromodomain-containing protein 3	BRD3	S263	SEsPPPLSDPK		0.81	0.84	0.78	0.8	0.91	1.07	1
O60885	Bromodomain-containing protein 4	BRD4	S1117	IHsPIIR		0.68	0.61	0.74	0.76	0.67	0.73	1
Q9H0E9	bromodomain-containing protein 8 isoform 1	BRD8	T124+S128	AtPPPsPLLSELLK		0.69	0.51	0.54	0.57	0.52	0.57	1
Q9H0E9	bromodomain-containing protein 8 isoform 1	BRD8	T264	AtPPPSPLLSELLK		0.48	0.55	0.51	0.53	0.59	0.48	1
A4D123	Basic leucine zipper and W2 domain-containing protein 2.	BZW2	S412/ S414*	FVEWLQNAEEEsESEGEEN/ FVEWLQNAEEESEsEGEEN		0.66	0.35	0.13	1	0.6	0.81	1
Q4AC94	C2 domain-containing protein 3.	C2CD3	Y564	KSyAGPPPK		0.48	0.48	0.63	0.52	0.65	0.66	1
B3KPX8	Uncharacterized protein C9orf78	C9orf78	S261	VGDTEKPEPERsPPNR		0.82	0.52	0.36	0.48	0.68	0.75	1
B3KPX8	Uncharacterized protein C9orf78	C9orf78	Y147	NAEDCLyELPENIR		0.32	0.39	1.09	0.6	0.88	0.98	1
B4DUP7	Uncharacterized protein C9orf82.	C9orf82	S311/ S312 *	SVNEILGLAEsSPNEPK/ SVNEILGLAESsPNEPK		0.43	0.47	0.47	0.58	0.44	0.56	1
P27824	Calnexin	CANX	S583	AEEDEILNRsPR		0.83	0.88	0.85	0.82	0.84	0.8	1
Q9Y2V2	Calcium-regulated heat stable protein 1	CARHSP1	S30+S32	ERsPsPLRGNVVPSPLPTR		0.99	0.78	0.79	0.75	0.8	0.73	1
Q9Y2V2	Calcium-regulated heat stable protein 1	CARHSP1	S52	TFsATVR		0.73	0.73	0.78	0.72	0.77	0.88	1
B7Z9H1	Caskin-2.	CASKIN2	Y253	NTyNQTALDIVNQFTTSQASR		0.34	0.19	0.3	0.37	0.46	0.41	1
B4DY99	Coiled-coil domain-containing protein 86	CCDC86	S18	LGGLRPEsPESLTSVSR		0.64	0.79	0.63	0.71	0.68	0.68	1
B4DY99	Coiled-coil domain-containing protein 86	CCDC86	S37	ALVEFEsNPEETREPGSPPSVQR		0.9	0.4	0.71	0.91	0.76	0.68	1
B4DY99	Coiled-coil domain-containing protein 86	CCDC86	S37/ T42 *	ALVEFEsNPEETREPGSPPSVQR/ ALVEFESNPEEtREPGSPPSVQR		0.84	0.8	0.72	0.78	0.61	0.77	1
B4DY99	Coiled-coil domain-containing protein 86	CCDC86	S58	AGLGsPERPPK		0.59	0.77	0.47	0.35	0.47	0.52	1
B4DY99	Coiled-coil domain-containing protein 86	CCDC86	S91	LQQGAGLESPQGQPEPGAAsPQR		0.86	0.93	0.72	0.65	0.76	0.72	1
Q3V6T2	Girdin	CCDC88A	S1701	SsSQENLLDEVMK		1.09	0.97	1	0.77	0.94	1.06	1
Q3V6T2	Girdin	CCDC88A	S1702	SSsQENLLDEVMK		0.72	0.98	0.73	0.64	0.7	0.67	1
Q3V6T2	Girdin	CCDC88A	Y1799	DSNPyATLPR		0.32	0.04	0.31	0.07	0.12	0.39	1
Q9UJX2	Cell division cycle protein 23 homolog	CDC23	S588	RVsPLNLSSVTP		0.65	0.85	0.36	0.63	0.59	0.66	1
Q14004	Cell division cycle 2-like protein kinase 5	CDC2L5	S662/ S664*	CLLADLPLPPELPGGDDLsKSPEEK/ CLLADLPLPPELPGGDDLSKsPEEK		0.46	0.37	0.28	0.37	0.44	0.3	1
Q00587	Cdc42 effector protein 1	CDC42EP1	S121	NAIsLPQLNQAAYDSLVVGK		0.98	0.84	0.94	0.65	0.84	0.93	1
P06493	Cyclin-dependent Kinase 1	CDK1	T161	VYtHEVVTLWYR		0.79	0.59	0.72	0.92	0.79	0.99	1
P06493	Cyclin-dependent Kinase 1	CDK1	Y15	IGEGTyGVVYK		0.94	1.22	1.27	1.24	1.3	1.18	1
P24941	Cell division protein kinase 2	CDK2	T160	TYtHEVVTLWYR		1.01	0.93	1.07	1.17	1.18	1.51	1
Q00535	Cell division protein kinase 5	CDK5	Y15	IGEGTyGTVFK		0.48	0.49	0.68	0.73	1.04	0.82	1
A8K6D6	Chromodomain Y-like protein	CDYL	S201	ILVPKsPVK		0.54	0.43	0.56	0.59	0.55	0.43	1
A8K6D6	Chromodomain Y-like protein	CDYL	S214/ S216/ S230 *	TAVDGFQsESPEKLDPVEQGQEDTVAPEVAAEKPVGALLGPGAER/ TAVDGFQSEsPEKLDPVEQGQEDTVAPEVAAEKPVGALLGPGAER/ TAVDGFQSESPEKLDPVEQGQEDtVAPEVAAEKPVGALLGPGAER		0.51	0.64	0.45	0.5	0.46	0.6	1
Q7Z7K6	Centromere protein V	CENPV	T98	AQEEGPGEPPPPELALLPPPPPPPPtPATPTSSASNLDLGEQR		0.66	0.51	0.48	0.21	0.27	0.54	1
Q5SW79	Centrosomal protein of 170 kDa	CEP170	S838	QGsFTIEKPSPNIPIELIPHINK		0.57	0.62	0.77	0.79	0.75	0.67	1
B2R7X3	Chromatin assembly factor 1 subunit B	CHAF1B	S410	GSsPGPRPVEGTPASR		0.77	0.66	0.5	0.59	0.65	0.78	1
Q96RK0	Protein capicua homolog.	CIC	S1382+S1373/ T1375+S1382 *	FAELPEFRPEEVLPsPTLQSLATsPR/ FAELPEFRPEEVLPSPtLQSLATsPR		0.19	0.25	0.24	0.22	0.29	0.21	1
P12277	Creatine kinase B-type	CKB	T35	VLtPELYAELR		0.72	0.56	0.46	0.4	0.45	0.44	1
O75122	CLIP-associating protein 2	CLASP2	T594	VLNtGSDVEEAVADALK		0.83	0.63	0.65	0.85	0.69	0.68	1
O75122	CLIP-associating protein 2	CLASP2	T594/ S596 *	VLNTGsDVEEAVADALK/ VLNTGsDVEEAVADALK		0.86	0.77	0.52	0.64	0.52	0.61	1
P54105	Methylosome subunit pICln	CLNS1A	S102	FEEESKEPVADEEEEDsDDDVEPITEFR		0.62	0.72	0.71	0.79	0.75	0.8	1
Q9H078	Caseinolytic peptidase B protein homolog	CLPB	S23	RsPTLR		0.29	0.3	0.21	0.17	0.19	0.17	1
Q00610	Clathrin heavy chain 1	CLTC	Y1487	TSIDAyDNFDNISLAQR		0.08	0	0.13	0.05	0.18	0.1	1
Q00610	Clathrin heavy chain 1	CLTC	Y899/ Y900 *	ENPyYDSR/ ENPYyDSR		0	0.07	0.03	0	0.08	0.1	1
P38432	Coilin	COIL	S301	LGFsLTPSK		0.89	1.01	1.02	0.97	1.06	0.97	1
B4DZI8	Coatomer subunit beta'	COPB2	S867/ T869 *	STAQQELDGKPASPTPVIVAsHTANKEEK/ STAQQELDGKPASPTPVIVASHtANKEEK		0.27	0.56	0.34	0.6	0.53	0.45	1
B4E3L4	CREB-binding protein.	CREBBP	S2063	SIsPSALQDLLR		0.51	0.61	0.76	0.66	0.65	0.72	1
P46109	Crk-like protein.	CRKL	Y207	NSNSYGIPEPAHAyAQPQTTTPLPAVSGSPGAAITPLPSTQNGPVFAK		0.52	1.04	1.06	1.28	1.36	0.94	1
Q9NYV4	Cell division cycle 2-related protein kinase 7	CRKRS	S382+S383/ S382+S385/ S383+S385 *	HssISPVRLPLNSSLGAELSR/ HsSIsPVRLPLNSSLGAELSR/ HSsIsPVRLPLNSSLGAELSR		0.67	0.55	0.68	0.71	0.72	0.68	1
Q9NYV4	Cell division cycle 2-related protein kinase 7	CRKRS	S681+S685	HLLTDLPLPPELPGGDLsPPDsPEPK		0.31	0.3	0.14	0.24	0.19	0.17	1
Q53ET0	CREB-regulated transcription coactivator 2	CRTC2	S433	RVPLsPLSLLAGPADAR		0.77	0.72	0.49	0.86	0.77	0.72	1
Q6UUV7	CREB-regulated transcription coactivator 3	CRTC3	S370	LFSLsNPSLSTTNLSGPSR		1.08	0.56	0.65	0.8	0.84	0.84	1
B4DFQ5	Cleavage stimulation factor 77 kDa subunit	CSTF3	S691	RPNEDsDEDEEKGAVVPPVHDIYR		0.54	0.52	0.62	0.54	0.54	0.6	1
O15320	Cutaneous T-cell lymphoma-associated antigen 5	CTAGE5	S536	AFLsPPTLLEGPLR		0.72	0.66	0.64	0.81	0.74	0.7	1
B3KSR8	Catenin alpha-1	CTNNA1	S641	TPEELDDsDFETEDFDVR		0.53	0.57	0.86	0.49	0.55	0.49	1
B3KSR8	Catenin alpha-1	CTNNA1	S655	SRTsVQTEDDQLIAGQSAR		0.74	0.92	0.77	0.8	0.69	0.91	1
A8K1L7	Catenin beta-1	CTNNB1	S675	RLsVELTSSLFR		0.63	0.59	0.8	0.7	0.89	0.68	1
Q14247	Src substrate cortactin	CTTN	S418	LPSsPVYEDAASFK		0.57	0.49	0.45	0.4	0.5	0.55	1
Q14247	Src substrate cortactin	CTTN	T411/ S417/ S418 *	TQTPPVSPAPQPtEERLPSSPVYEDAASFK/ TQTPPVSPAPQPTEERLPsSPVYEDAASFK/ TQTPPVSPAPQPTEERLPSsPVYEDAASFK		0.69	0.48	0.57	0.42	0.68	0.47	1
Q14247	Src substrate cortactin	CTTN	Y545	YGLFPANyVELR		0	0.140383	0.0114858	0.180814	0.37661	0.341527	1
B4E1I3	Death domain-associated protein 6	DAXX	S671	ICTLPSPPsPLASLAPVADSSTR		0.45	0.69	0.4	0.51	0.57	0.47	1
B3KSQ7	Drebrin	DBN1	S141/ S142 *	LsSPVLHR/ LSsPVLHR		0.98	0.85	0.85	0.9	0.99	0.83	1
Q92466	DNA damage-binding protein 2	DDB2	S26	SRsPLELEPEAK		0.44	0.58	0.46	0.47	0.43	0.56	1
Q08345	Epithelial discoidin domain-containing receptor 1	DDR1	Y792	NLyAGDYYR		0	0.02	0.05	0.05	0.12	0.11	1
Q08345	Epithelial discoidin domain-containing receptor 1	DDR1	Y796	NLYAGDyYR		0.03	0.16	0.18	0.19	0.4	0.29	1
Q16832	Discoidin domain-containing receptor 2	DDR2	Y481	IFPLRPDyQEPSR		0.65	0.74	1.11	1.27	0.96	0.93	1
Q16832	Discoidin domain-containing receptor 2	DDR2	Y684	TVSyTNLK		0.03	0.02	0.04	0.12	0.15	0.24	1
Q16832	Discoidin domain-containing receptor 2	DDR2	Y736	NLySGDYYR		0.04	0.05	0.09	0.1	0.24	0.19	1
Q16832	Discoidin domain-containing receptor 2	DDR2	Y736+Y740	NLySGDyYR		0.06	0.03	0.1	0.17	0.33	0.33	1
Q16832	Discoidin domain-containing receptor 2	DDR2	Y740	NLYSGDyYR		0.02	0.04	0.04	0.09	0.11	0.07	1
Q16832	Discoidin domain-containing receptor 2	DDR2	Y813	QTyLPQPAICPDSVYK		0.07	0.08	0.31	0.25	0.22	0.22	1
A8K538	DEAD (Asp-Glu-Ala-Asp) box polypeptide 3, X-linked.	DDX3X	Y104	SDyDGIGSR		1.4	2.15	2.38	1.9	1.25	1.74	1
B3KMI4	ATP-dependent RNA helicase DDX42	DDX42	S109+S111	QQFHSKPVDsDsDDDPLEAFMAEVEDQAAR		0.64	0.65	0.4	0.55	0.69	0.43	1
Q8NHQ9	ATP-dependent RNA helicase DDX55	DDX55	S594	TVDLGIsDLEDDC		0.57	0.52	0.42	0.55	0.54	0.62	1
O60832	H/ACA ribonucleoprotein complex subunit 4	DKC1	S513	EVELVsE		0.88	0.78	0.72	0.9	0.97	0.88	1
B4DQG8	DNA methyltransferase 1-associated protein 1	DMAP1	T445	DTIIDVVGAPLtPNSR		0.73	0.74	0.56	0.77	0.66	0.69	1
A8KAG0	DnaJ homolog subfamily B member 6	DNAJB6	S277	HAPHCLsEEEGEQDRPR		1.19	1.05	1.4	1.18	1.21	1.04	1
Q9H3Z4	DnaJ homolog subfamily C member 5	DNAJC5	S8	sLSTSGESLYHVLGLDK		0.82	1.1	0.79	0.98	1.07	0.8	1
Q6DEN2	DPYSL3 protein.	DPYSL3	S102	EESREPAPAsPAPAGVEIR		0.73	0.45	0.45	0.65	0.77	0.84	1
B4DX93	ISOFORM 2C OF CYTOPLASMIC DYNEIN 1 INTERMEDIATE CHAIN 2.	DYNC1I2	S81	EAEALLQSMGLTPESPIVPPPMsPSSK		0.66	0.4	0.43	0.66	0.46	0.58	1
A2RRG7	Cytoplasmic dynein 1 light intermediate chain 1	DYNC1LI1	S207	DFQEYVEPGEDFPAsPQRR		0.78	0.73	0.65	0.71	0.74	0.79	1
Q13627	Dual specificity tyrosine-phosphorylation-regulated kinase 1A	DYRK1A	Y321	IYQyIQSR		1.06	1.1	1.02	1.08	0.93	1.05	1
Q92630	Dual specificity tyrosine-phosphorylation-regulated kinase 2.	DYRK2	Y382	VYTyIQSR		0.77	0.91	1.01	1.03	0.61	0.88	1
B7Z7V8	Enhancer of mRNA-decapping protein 4	EDC4	S723	GPGQVPTATSALSLELQEVEPLGLPQAsPSR		0.23	0.21	0.16	0.28	0.3	0.13	1
B7Z7V8	Enhancer of mRNA-decapping protein 4	EDC4	S729	TRsPDVISSASTALSQDIPEIASEALSR		0.08	0.06	0	0.1	0.07	0.03	1
A4D1M6	Elongation factor 1-beta	EEF1B2	S95	YGPADVEDTTGSGATDsKDDDDIDLFGSDDEEESEEAKR		0.9	0.94	0.87	1.03	0.91	0.84	1
A4D1M6	Elongation factor 1-beta	EEF1B2	T87/ T88/ S90/ T93/ S106 *	YGPADVEDtTGSGATDSKDDDDIDLFGSDDEEESEEAKR/ YGPADVEDTtGSGATDSKDDDDIDLFGSDDEEESEEAKR/ YGPADVEDTTGsGATDSKDDDDIDLFGSDDEEESEEAKR/ YGPADVEDTTGSGAtDSKDDDDIDLFGSDDEEESEEAKR/ YGPADVEDTTGSGATDSKDDDDIDLFGsDDEEESEEAKR		0.36	0.87	0.45	0.54	0.5	0.48	1
P29692	Elongation factor 1-delta	EEF1D	S133	ATAPQTQHVsPMR		0.96	0.84	1.01	0.8	0.86	0.89	1
Q9BY44	Eukaryotic translation initiation factor 2A	EIF2A	S506	SDKsPDLAPTPAPQSTPR		1	0.72	0.82	0.88	0.71	0.97	1
A4D210	Eukaryotic translation initiation factor 3 subunit B	EIF3B	S78	TEPAAEAEAAsGPSESPSPPAAEELPGSHAEPPVPAQGEAPGEQAR		0.61	0.41	0.79	0.63	0.54	0.7	1
A1KYQ7	Eukaryotic translation initiation factor 3 subunit C	EIF3C	S39	QPLLLsEDEEDTKR		0.57	0.7	0.62	0.69	0.81	0.7	1
A8K5K5	Eukaryotic translation initiation factor 3 subunit G	EIF3G	S42	GIPLATGDTsPEPELLPGAPLPPPK		0.4	0.66	0.34	0.52	0.23	0.51	1
A8K5K5	Eukaryotic translation initiation factor 3 subunit G	EIF3G	T41/ S42 *	GIPLATGDtSPEPELLPGAPLPPPK/ GIPLATGDTsPEPELLPGAPLPPPK		1.08	0.75	1.04	1	0.97	1.25	1
B2R502	Eukaryotic translation initiation factor 4E-binding protein 1	EIF4EBP1	T45+T46	VVLGDGVQLPPGDYSTTPGGTLFSttPGGTR		0.62	0.61	0.66	0.54	0.57	0.43	1
Q9NRA8	Eukaryotic translation initiation factor 4E transporter	EIF4ENIF1	S950	SsSPVGLAK		0.79	0.7	0.58	0.62	0.68	0.71	1
Q04637	Eukaryotic translation initiation factor 4 gamma 1	EIF4G1	S1232	EAALPPVsPLK		0.45	0.45	0.42	0.52	0.52	0.5	1
P78344	Eukaryotic translation initiation factor 4 gamma 2	EIF4G2	T508	TQtPPLGQTPQLGLK		0.85	0.76	1.01	0.84	0.77	0.8	1
Q15717	ELAV-like protein 1	ELAVL1	S202	NVALLSQLYHsPAR		0.83	0.86	0.73	0.69	0.66	0.88	1
Q96JJ3	Engulfment and cell motility protein 2	ELMO2	Y48	EVCDGWSLPNPEyYTLR		0.09	0.03	0.1	0.23	0.23	0.27	1
A4QMW8	Alpha-enolase	ENO1	Y44	AAVPSGASTGIyEALELR		0.09	0.33	0.58	0.52	0.72	0.43	1
B4DP50	Bifunctional aminoacyl-tRNA synthetase	EPRS	S885/ S886*	EYIPGQPPLSQSSDsSPTR/ EYIPGQPPLSQSSDSsPTR		0.96	0.75	1.01	0.75	0.9	0.8	1
B4DP50	Bifunctional aminoacyl-tRNA synthetase	EPRS	S886	EYIPGQPPLSQSSDSsPTR		0.43	0.53	0.65	0.47	0.56	0.58	1
Q9UBC2	Epidermal growth factor receptor substrate 15-like 1	EPS15L1	S229	TVFPGAVPVLPAsPPPKDSLR		0.87	0.86	0.68	0.98	1.19	0.89	1
Q9UBC2	Epidermal growth factor receptor substrate 15-like 1	EPS15L1	Y74	QGFyVALR		0.09	0.05	0.03	0.1	0.26	0.34	1
B0LPG3	Mitogen-activated protein kinase 3	ERK1	Y204	IADPEHDHTGFLTEyVATR		0.12	0.05	0.17	0.25	0.37	0.25	1
Q6P1L5	Protein FAM117B	FAM117B	S220	TSsLDTLAAPYLAGHWPR		0.71	0.68	0.83	0.78	0.89	0.66	1
Q5VVW6	Niban-like protein 1	FAM129B	S678+S679/ S679+S683/ S678+S683 *	AAPEAssPPASPLQHLLPGK/ AAPEASsPPAsPLQHLLPGK/ AAPEAsSPPAsPLQHLLPGK		0.3	0.28	0.24	0.6	0.57	0.45	1
Q9H019	Protein FAM54B.	FAM54B	S238	ASsFADMMGILK		1.11	1.14	1.04	1.15	1.25	1.16	1
P49327	Fatty acid synthase	FASN	S974/ T976 *	LFDHPEsPTPNPTEPLFLAQAEVYK/ LFDHPESPtPNPTEPLFLAQAEVYK		0.77	0.95	0.48	0.52	0.66	0.61	1
P49327	Fatty acid synthase	FASN	Y130	DPETLVGySMVGCQR		0.21	0.02	0.09	0.17	0.14	0.17	1
Q6UN15	Pre-mRNA 3'-end-processing factor FIP1	FIP1L1	S492	DHsPTPSVFNSDEER		0.94	0.85	0.785	0.795	0.795	1.02	1
Q9H6K5	putative uncharacterized protein FLJ22184	FLJ22184	S1310	WAELLsPLDESR		0.52	0.51	0.46	0.49	0.57	0.57	1
Q96PY5	Formin-like protein 2	FMNL2	S171	sIEDLHR		0.81	0.7	0.61	0.65	0.77	0.76	1
B3KNP0	Formin-binding protein 4	FNBP4	S18	RPILQLsPPGPR		0.6	0.72	0.74	0.67	0.68	0.67	1
P85037	Forkhead box protein K1	FOXK1	S445	EGsPIPHDPEFGSK		0.59	0.73	0.64	0.63	0.68	0.58	1
B7Z8K4	Ras GTPase-activating protein-binding protein 1	G3BP1	S149	YQDEVFGGFVTEPQEEsEEEVEEPEER		0.88	0.79	0.72	0.78	0.9	0.94	1
B7Z8K4	Ras GTPase-activating protein-binding protein 1	G3BP1	S232	SSsPAPADIAQTVQEDLR		0.83	0.78	0.75	0.84	0.79	0.72	1
B7Z8K4	Ras GTPase-activating protein-binding protein 1	G3BP1	T143/ S149 *	YQDEVFGGFVtEPQEESEEEVEEPEER/ YQDEVFGGFVTEPQEEsEEEVEEPEER		1.32	1.16	0.71	1.01	0.64	0.73	1
A8K6V7	ISOFORM B OF RAS GTPASE-ACTIVATING PROTEIN-BINDING PROTEIN 2.	G3BP2	S225/ T226/ T227 *	sTTPPPAEPVSLPQEPPKPR/ StTPPPAEPVSLPQEPPKPR/ STtPPPAEPVSLPQEPPKPR		0.46	0.46	0.41	0.59	0.56	0.42	1
A8K6V7	ISOFORM B OF RAS GTPASE-ACTIVATING PROTEIN-BINDING PROTEIN 2.	G3BP2	S225/ T226/ T227/ S235 *	NLEELEEKsTTPPPAEPVSLPQEPPKPR/ NLEELEEKStTPPPAEPVSLPQEPPKPR/ NLEELEEKSTtPPPAEPVSLPQEPPKPR/ NLEELEEKSTTPPPAEPVsLPQEPPKPR		0.51	0.8	0.79	0.92	0.93	0.67	1
A8K6V7	ISOFORM B OF RAS GTPASE-ACTIVATING PROTEIN-BINDING PROTEIN 2.	G3BP2	T226/ T227 *	StTPPPAEPVSLPQEPPKPR/ STtPPPAEPVSLPQEPPKPR		0.84	0.68	1.11	1.12	1.09	1.03	1
P50395	Rab GDP dissociation inhibitor beta	GDI2	Y203	TDDYLDQPCyETINR		0.68	0.5	0.82	0.64	0.52	0.72	1
Q06210	Glucosamine--fructose-6-phosphate aminotransferase [isomerizing] 1	GFPT1	S261	VDsTTCLFPVEEK		1.17	1.27	1.21	1.16	1.33	1.27	1
Q9Y2X7	ARF GTPase-activating protein GIT1	GIT1	S361/ S362*	SLsSPTDNLELSLR/ SLSsPTDNLELSLR		0.43	0.57	0.51	0.54	0.4	0.38	1
P49841	Glycogen synthase kinase-3 beta	GSK3B	Y216	GEPNVSyICSR		0.7	0.76	0.86	0.82	0.91	0.86	1
P29083	General transcription factor IIE subunit 1	GTF2E1	Y91	HNyYFINYR		0.04	0	0.05	0.04	0.15	0.09	1
B4DH52	General transcription factor II-I	GTF2I	S210	SILsPGGSCGPIK		0.8	0.71	0.63	0.69	0.72	0.75	1
Q53QN0	General transcription factor 3C polypeptide 2	GTF3C2	T910	LLPtP		0.5	0.4	0.49	0.33	0.52	0.68	1
B2RDW9	GTP-binding protein 1	GTPBP1	S44+S47	LHGGFDsDCsEDGEALNGEPELDLTSK		0.77	0.83	0.6	0.91	0.86	0.71	1
P51610	Host cell factor	HCFC1	S669	TITLVKSPIsVPGGSALISNLGK		0.7	0.66	0.79	0.7	0.76	0.67	1
P51610	Host cell factor	HCFC1	S674	TITLVKSPISVPGGsALISNLGK		0.47	0.44	0.37	0.45	0.47	0.4	1
B2RDE8	Hepatoma-derived growth factor	HDGF	S165	AGDLLEDsPKRPK		0.68	0.72	0.565	0.63	0.715	0.61	1
Q8WVB3	Hexosaminidase D	HEXDC	S466/ S469/ S477	LQALLQDLsEVSAPPLPPTSPGRDVAQDP/ LQALLQDLSEVsAPPLPPTSPGRDVAQDP/ LQALLQDLSEVSAPPLPPTsPGRDVAQDP		2.76	1.69	1.85	2.98	2.3	3.04	1
Q8WVB3	Hexosaminidase D	HEXDC	T476	LQALLQDLSEVSAPPLPPtSPGRDVAQDP		0.24	0.18	0.14	0.56	0.37	0.44	1
Q9H2X6	Homeodomain-interacting protein kinase 2	HIPK2	Y361	AVCSTyLQSR		0.67	0.8	0.4	0.51	0.99	0.88	1
Q9H422	Homeodomain-interacting protein kinase 3	HIPK3	Y359	TVCSTyLQSR		0.93	0.98	1.22	1.22	1.56	1.56	1
B2R6A9	HIRA-interacting protein 3.	HIRIP3	S125	NGVAAEVsPAKEENPRR		0.9	0.74	0.8	0.79	0.78	0.75	1
B2R6A9	HIRA-interacting protein 3.	HIRIP3	S530	TLDsDEERPRPAPPDWSHMR		0.84	0.82	0.64	0.62	0.66	0.72	1
Q01581	Hydroxymethylglutaryl-CoA synthase, cytoplasmic	HMGCS1	S495	RPTPNDDTLDEGVGLVHSNIATEHIPsPAK		1.03	0.57	0.61	0.71	0.75	0.82	1
B2R6K3	Hematological and neurological expressed 1 protein	HN1	S87/ S88 *	RNsSEASSGDFLDLK/ RNSsEASSGDFLDLK		0.92	0.76	0.72	0.89	0.8	1.03	1
P09651	Heterogeneous nuclear ribonucleoprotein A1	HNRNPA1	S6	SEsPKEPEQLR		0.44	0.53	0.41	0.37	0.43	0.47	1
Q14103	Heterogeneous nuclear ribonucleoprotein D0	HNRNPD	S83	IDASKNEEDEGHSNSsPR		0.8	0.53	0.43	0.51	0.65	0.74	1
P31943	Heterogeneous nuclear ribonucleoprotein H	HNRNPH1	S104	HTGPNsPDTANDGFVR		0.72	0.7	0.67	0.69	0.71	0.79	1
P61978	Heterogeneous nuclear ribonucleoprotein K	HNRNPK	S116/ S127 *	IIPTLEEGLQLPsPTATSQLPLESDAVECLNYQHYK/ IIPTLEEGLQLPSPtATSQLPLESDAVECLNYQHYK/ IIPTLEEGLQLPSPTAtSQLPLESDAVECLNYQHYK/ IIPTLEEGLQLPSPTATsQLPLESDAVECLNYQHYK/ IIPTLEEGLQLPSPTATSQLPLEsDAVECLNYQHYK		0.0211577	0.0267428	0	0.0512746	0.0336713	0	1
P61978	Heterogeneous nuclear ribonucleoprotein K	HNRNPK	S116/ T118/ T120/ S121/ S127 *	IIPTLEEGLQLPsPTATSQLPLESDAVECLNYQHYK/ IIPTLEEGLQLPSPtATSQLPLESDAVECLNYQHYK/ IIPTLEEGLQLPSPTAtSQLPLESDAVECLNYQHYK/ IIPTLEEGLQLPSPTATsQLPLESDAVECLNYQHYK/ IIPTLEEGLQLPSPTATSQLPLEsDAVECLNYQHYK		3.2	0.86	0.57	1.85	2.27	2.67	1
P61978	Heterogeneous nuclear ribonucleoprotein K	HNRNPK	S214	IILDLIsESPIKGR		1.02	0.91	0.86	1.02	1.1	0.75	1
P61978	Heterogeneous nuclear ribonucleoprotein K	HNRNPK	S214/ S216 *	IILDLIsESPIK/ IILDLISEsPIK		0.52	0.65	0.44	0.46	0.53	0.35	1
Q00839	Heterogeneous nuclear ribonucleoprotein U	HNRNPU	S59	LQAALDDEEAGGRPAMEPGNGsLDLGGDSAGR		0.79	0.72	0.62	0.6	0.66	0.46	1
Q58FF8	Putative heat shock protein HSP 90-beta 2	HSP90AB2P	S177	IEDVGsDEEDDSGKDK		0.51	0.37	0.3	0.35	0.34	0.53	1
P08238	Heat shock protein HSP 90-beta	HSP90B	T595+Y596	LVSSPCCIVTStYGWTANMER/ LVSSPCCIVTSTyGWTANMER		0.0629737	0.0379491	0.0590663	0.154529	0.124135	0.148006	1
A8K5I0	Heat shock 70 kDa protein 1	HSPA1A	S631	GGsGSGPTIEEVD		0.55	0.66	0.65	0.54	0.47	0.49	1
A8K5I0	Heat shock 70 kDa protein 1	HSPA1A	S633	GGSGsGPTIEEVD		0.71	0.64	0.62	0.54	0.52	0.66	1
A8K5I0	Heat shock 70 kDa protein 1	HSPA1A	T429/ T430/ Y431 *	QTQIFtTYSDNQPGVLIQVYEGER/ QTQIFTtYSDNQPGVLIQVYEGER/ QTQIFTTySDNQPGVLIQVYEGER		0.11	0.08	0.17	0.14	0.15	0.14	1
A8K5I0	Heat shock 70 kDa protein 1	HSPA1A	Y115	AFyPEEISSMVLTK		0.46	0.34	0.32	0.61	0.46	0.45	1
A8K5I0	Heat shock 70 kDa protein 1	HSPA1A	Y41	TTPSyVAFTDTER		0.21	0.14	0.26	0.35	0.3	0.53	1
A8K5I0	Heat shock 70 kDa protein 1	HSPA1A	Y611	ELEQVCNPIISGLyQGAGGPGPGGFGAQGPK		1.39	0.52	1.38	0.73	2.02	1.83	1
B3GQS7	60 kDa heat shock protein, mitochondrial	HSPD1	S67	TVIIEQsWGSPK		1.26	1.1	0.78	0.95	0.92	0.85	1
A8K3C9	Huntingtin	HTT	S431/ S432/ S434 *	SGSIVELIAGGGsSCSPVLSR/ SGSIVELIAGGGSsCSPVLSR/ SGSIVELIAGGGSSCsPVLSR		0.87	0.96	0.68	0.88	0.68	1.05	1
A8K3C9	Huntingtin	HTT	S434	SGSIVELIAGGGSSCsPVLSR		0.67	0.68	0.4	0.5	0.41	0.4	1
Q7Z6Z7	E3 ubiquitin-protein ligase HUWE1	HUWE1	S1907	GSGTAsDDEFENLR		0.67	0.76	0.54	0.66	0.7	0.67	1
Q9Y6M1	Insulin-like growth factor 2 mRNA-binding protein 2	IGF2BP2	Y40	SGyAFVDYPDQNWAIR		0.12	0.18	0.23	0.29	0.44	0.34	1
O00425	Insulin-like growth factor 2 mRNA-binding protein 3	IGF2BP3	Y39	TGyAFVDCPDESWALK		0.06	0.01	0.09	0.18	0.29	0.16	1
Q12906	Interleukin enhancer-binding factor 3	ILF3	T592	LFPDtPLALDANK		0.43	0.69	0.45	0.44	0.48	0.41	1
P06213	Insulin receptor	INSR	Y1189/ Y1190 *	DIYETDyYR/ DIYETDYyR		0.97	1.61	2.45	1.2	3.66	2.13	1
Q9Y4H2	Insulin receptor substrate 2	IRS2	S915	sPGEYINIDFGEPGAR		0.46	0.56	0.55	0.64	0.59	0.53	1
Q9Y4H2	Insulin receptor substrate 2	IRS2	T520	SNtPESIAETPPAR		0.84	0.59	0.61	0.76	0.77	0.75	1
Q9Y4H2	Insulin receptor substrate 2	IRS2	Y823	APYTCGGDSDQyVLMSSPVGR		0.42	0.24	0.49	0.55	0.81	1.62	1
Q15811	Intersectin-1	ITSN1	Y1054	AGVFPSNyVR		0.11	0.07	0.09	0.15	0.24	0.15	1
Q15811	Intersectin-1	ITSN1	Y1132	QIGWFPANyVK		0.05	0.02	0.06	0.13	0.38	0.31	1
P05412	Transcription factor AP-1	JUN	S243	LQALKEEPQTVPEMPGETPPLsPIDMESQER		0.94	0.52	0.73	0.84	0.58	0.87	1
P05412	Transcription factor AP-1	JUN	S63	NSDLLTsPDVGLLK		0.49	0.34	0.36	0.44	0.35	0.43	1
P05412	Transcription factor AP-1	JUN	S73	LAsPELER		0.28	0.18	0.24	0.26	0.3	0.3	1
B3KY04	BTB/POZ domain-containing protein KCTD12	KCTD12	S176	EGSLGDELLPLGYSEPEQQEGASAGAPsPTLELASR		0.58	0.32	0.22	0.48	0.41	0.33	1
B3KY04	BTB/POZ domain-containing protein KCTD12	KCTD12	Y119	EAEyFELPELVR		0.47	0.4	0.4	0.35	0.53	0.63	1
B2R7B5	KH domain-containing, RNA-binding, signal transduction-associated protein 1	KHDRBS1	S58	AsPATQPPPLLPPSATGPDATVGGPAPTPLLPPSATASVK		0.49	0.45	0.52	0.52	0.56	0.55	1
Q92945	Far upstream element-binding protein 2	KHSRP	S181	VQIsPDSGGLPER		0.59	0.7	0.69	0.65	0.72	0.61	1
Q9P260	LisH domain and HEAT repeat-containing protein KIAA1468.	KIAA1468	S180	AGsISTLDSLDFAR		0.41	0.47	0.78	0.57	0.77	0.58	1
Q8IXQ4	Uncharacterized protein KIAA1704	KIAA1704	S105	QDDsPPRPIIGPALPPGFIK		0.54	0.65	0.49	0.65	0.51	0.55	1
Q12756	Kinesin-like protein KIF1A	KIF1A	S1370	SDsLILDHQWELEK		0.98	0.56	0.8	0.83	1.08	1.01	1
B4E1K0	ISOFORM 2 OF KINESIN-LIKE PROTEIN KIF23.	KIF23	S684	SVsPSPVPLLFQPDQNAPPIR		0.53	0.4	0.41	0.66	0.25	0.49	1
Q9H0B6	Kinesin light chain 2	KLC2	S581	AsSLNFLNK		2.92	1.9	1.96	1.91	2.52	2.43	1
Q9H0B6	Kinesin light chain 2	KLC2	S582	ASsLNFLNK		0.68	0.79	0.8	0.76	0.77	0.72	1
Q9NSK0	Kinesin light chain 4	KLC4	S590	AAsLNYLNQPSAAPLQVSR		0.87	0.73	0.7	0.81	0.78	0.77	1
Q8N9T8	Protein KRI1 homolog.	KRI1	S177	AFVEDsEDEDGAGEGGSSLLQK		0.68	0.7	0.78	0.76	0.81	0.75	1
Q6PKG0	La-related protein 1	LARP1	S548	GLSAsLPDLDSENWIEVK		0.83	0.62	0.6	0.64	1.05	0.72	1
Q6PKG0	La-related protein 1	LARP1	S774	SLPTTVPEsPNYR		0.86	0.77	0.68	0.83	0.75	0.79	1
Q6PKG0	La-related protein 1	LARP1	S90	ESPRPLQLPGAEGPAIsDGEEGGGEPGAGGGAAGAAGAGR		0.37	0.47	0.34	0.5	0.51	0.5	1
Q6PKG0	La-related protein 1	LARP1	T526	AVtPVPTKTEEVSNLK		0.56	0.55	0.56	0.72	0.71	0.68	1
Q6PKG0	La-related protein 1	LARP1	T769	SLPtTVPESPNYR		0.67	0.66	0.69	0.61	0.61	0.57	1
P13796	Plastin-2	LCP1	Y28	VDTDGNGyISFNELNDLFK		0.02	0	0.03	0.02	0.05	0.01	1
P07195	L-lactate dehydrogenase B chain	LDHB	Y240	MVVESAyEVIK		0.53	0.28	0.5	0.5	0.77	0.7	1
B2RB09	LIM domain and actin-binding protein 1	LIMA1	S362	SEVQQPVHPKPLsPDSR		0.64	0.72	0.65	0.63	0.6	0.63	1
B2RB09	LIM domain and actin-binding protein 1	LIMA1	S490	ETPHsPGVEDAPIAK		0.66	0.5	0.51	0.56	0.6	0.67	1
Q6ZN17	Lin-28 homolog B.	LIN28B	S203	EVGGGHGCTsPPFPQEAR		0.84	0.8	0.82	0.65	0.93	1	1
A1L4L6	Lipoma-preferred partner	LPP	Y296	yYEGYYAAGPGYGGR		0	0.08	0.33	0.21	0.44	0.23	1
Q8ND56	Protein LSM14 homolog A	LSM14A	S192+T194/ S192+T201/ T194+T201 *	SSPQLDPLRKsPtMEQAVQTASAHLPAPAAVGR/ SSPQLDPLRKsPTMEQAVQtASAHLPAPAAVGR/ SSPQLDPLRKSPtMEQAVQtASAHLPAPAAVGR		0.6	0.42	0.44	0.66	0.61	0.63	1
Q8ND56	Protein LSM14 homolog A	LSM14A	T201/ S203 *	SPTMEQAVQtASAHLPAPAAVGR/ SPTMEQAVQTAsAHLPAPAAVGR		0.61	0.66	0.78	0.69	0.79	0.76	1
A8K379	Tyrosine-protein kinase Lyn.	LYN	Y306	LyAVVTR		0.1	0.13	0.16	0.16	0.17	0.39	1
P61326	Protein mago nashi homolog.	MAGOH	Y123	VFyYLVQDLK		0.09	0.06	0.11	0.07	0.06	0.06	1
A2BDK6	Microtubule-associated protein 1B	MAP1B	S1400	VLSPLRsPPLIGSESAYESFLSADDK		0.35	0.44	0.25	0.42	0.35	0.45	1
A2BDK6	Microtubule-associated protein 1B	MAP1B	S1779	VQSLEGEKLsPK		0.64	0.61	0.59	0.66	0.7	0.6	1
Q66K74	Microtubule-associated protein 1S	MAP1S	S592	CGEAsPPSAACGSPASQLVATPSLELGPIPAGEEK		0.46	0.7	0.54	0.49	0.54	0.37	1
Q66K74	Microtubule-associated protein 1S	MAP1S	S640+S632/ T638+S640/ S640+S631 *	ALELPLAASsIPRPRTPsPESHR/ ALELPLAASSIPRPRtPsPESHR/ ALELPLAAsSIPRPRTPsPESHR		1.02	1.26	1.24	0.95	1.1	0.86	1
Q66K74	Microtubule-associated protein 1S	MAP1S	S640+S643/ S643+S632/ T638+S643/ S643+S631 *	ALELPLAASSIPRPRTPsPEsHR/ ALELPLAASsIPRPRTPSPEsHR/ ALELPLAASSIPRPRtPSPEsHR/ ALELPLAAsSIPRPRTPSPEsHR		0.59	0.34	0.59	0.49	0.55	0.58	1
Q66K74	Microtubule-associated protein 1S	MAP1S	S657	LSLsPLR		0.62	0.67	0.6	0.56	0.6	0.59	1
P27816	Microtubule-associated protein 4	MAP4	S1073	VGsLDNVGHLPAGGAVK		0.81	0.63	0.77	0.72	0.99	0.78	1
P27816	Microtubule-associated protein 4	MAP4	S280	DMEsPTKLDVTLAK		0.83	0.8	0.77	1.21	0.66	0.71	1
O95819	Mitogen-activated protein kinase kinase kinase kinase 4	MAP4K4	S631	TTSRsPVLSR		1.03	0.83	0.59	0.59	0.93	1.08	1
Q16539	Mitogen-activated protein kinase 14	MAPK14	Y182	HTDDEMTGyVATR		0.3	0.26	0.22	0.37	0.33	0.33	1
P49006	MARCKS-related protein	MARCKSL1	S22	GDVTAEEAAGAsPAKANGQENGHVK		1	0.87	0.86	1.1	1.01	1.02	1
Q7KZI7	Serine/threonine-protein kinase MARK2	MARK2	S486	SRNsPLLER		0.73	0.83	0.71	0.68	0.65	0.8	1
B3KXZ4	DNA replication licensing factor MCM2	MCM2	S139	GLLYDsDEEDEERPAR		0.89	0.72	0.68	0.75	0.74	0.84	1
B3KXZ4	DNA replication licensing factor MCM2	MCM2	S26/ S27 *	GNDPLTsSPGR/ GNDPLTSsPGR		0.55	0.65	0.47	0.39	0.54	0.48	1
B3KXZ4	DNA replication licensing factor MCM2	MCM2	S27	GNDPLTSsPGR		0.77	0.77	0.56	0.68	0.72	0.88	1
B3KXZ4	DNA replication licensing factor MCM2	MCM2	T39	RTDALtSSPGR		0.62	0.57	0.51	0.21	0.31	0.31	1
P25205	DNA replication licensing factor MCM3	MCM3	Y708/ S711/ T713 *	DGDSYDPyDFSDTEEEMPQVHTPK/ DGDSYDPYDFsDTEEEMPQVHTPK/ DGDSYDPYDFSDtEEEMPQVHTPK		0.98	0.65	0.71	0.87	0.96	0.89	1
B4DRF6	DNA replication licensing factor MCM6	MCM6	S762	EIESEIDsEEELINK		0.65	0.84	0.71	0.68	0.79	0.57	1
Q14676	Mediator of DNA damage checkpoint protein 1	MDC1	S168	LLLAEDsEEEVDFLSER		0.89	1.03	0.57	0.77	0.97	0.93	1
Q14676	Mediator of DNA damage checkpoint protein 1	MDC1	S780	ESEDSETQPFDTHLEAYGPCLsPPR		0.71	0.75	0.65	0.7	0.82	0.74	1
Q14676	Mediator of DNA damage checkpoint protein 1	MDC1	S793	AIPGDQHPEsPVHTEPMGIQGR		0.61	0.62	0.66	0.68	0.64	0.72	1
Q15648	Mediator of RNA polymerase II transcription subunit 1	MED1	T1051	SQtPPGVATPPIPK		0.33	0.53	0.49	0.49	0.42	0.52	1
A6P3A7	Maternal embryonic leucine zipper kinase	MELK	S529	VFGsLER		0.62	0.58	0.8	0.78	0.79	0.89	1
A8K5Q1	7SK snRNA methylphosphate capping enzyme	MEPCE	S216/ S217*	TLNAETPKsSPLPAK/ TLNAETPKSsPLPAK		1.32	1.12	1.18	1.03	1.07	1.16	1
A8K5Q1	7SK snRNA methylphosphate capping enzyme	MEPCE	S254	DITDPLSLNTCTDEGHVVLAsPLK		0.89	0.97	0.8	0.82	0.93	0.63	1
P55081	Microfibrillar-associated protein 1.	MFAP1	S116+S118	IVEPEVVGEsDsEVEGDAWR		0.75	0.68	0.56	0.71	0.68	0.6	1
P55081	Microfibrillar-associated protein 1.	MFAP1	T267	SLAALDALNtDDENDEEEYEAWK		0.64	0.58	0.51	0.77	0.62	0.64	1
O60502	Bifunctional protein NCOAT	MGEA5	S364	LENEGsDEDIETDVLYSPQMALK		0.53	0.49	0.52	0.54	0.36	0.62	1
P46013	Antigen KI-67.	MKI67	S584	AQSLVISPPAPsPR		0.53	0.7	0.51	0.56	0.55	0.55	1
A8K1F4	Myeloid leukemia factor 2	MLF2	S238	LAIQGPEDsPSR		0.66	0.56	0.61	0.62	0.6	0.6	1
O14686	Histone-lysine N-methyltransferase MLL2	MLL2	S4463	ALsPVIPLIPR		0.66	0.73	0.72	0.65	0.77	0.77	1
Q9BU76	Multiple myeloma tumor-associated protein 2	MMTAG2	S220	RPAEATSSPTsPERPR		0.71	0.55	0.43	0.49	0.5	0.68	1
Q9Y6X9	MORC family CW-type zinc finger protein 2	MORC2	S615	RPQRPRsPPLPAVIR		0.35	0.52	0.43	0.45	0.37	0.36	1
A8K5D4	Myelin protein zero-like protein 1	MPZL1	Y263	SESVVyADIR		0.28	0.38	0.47	0.35	0.53	0.81	1
P52701	DNA mismatch repair protein Msh6	MSH6	S137	VHVQFFDDsPTR		0.77	0.69	0.68	0.79	0.82	0.91	1
Q13330	Metastasis-associated protein MTA1.	MTA1	S576	VAPVINNGsPTILGK		0.78	0.67	0.72	0.76	0.92	0.73	1
Q9C0I1	Myotubularin-related protein 12	MTMR12	S564	QLsLPLTQSK		0.79	0.62	0.67	0.71	0.78	0.85	1
B4DE42	Myb-binding protein 1A.	MYBBP1A	S11	DPAQPMsPGEATQSGARPADR		0.7	0.58	0.5	0.67	0.7	0.59	1
B4DE42	Myb-binding protein 1A.	MYBBP1A	S1163	EIPSATQsPISK		0.68	0.59	0.62	0.64	0.75	0.64	1
B4DE42	Myb-binding protein 1A.	MYBBP1A	S1308	LSLVIRsPSLLQSGAK		1.17	1	1.36	0.86	0.89	1.14	1
B4DE42	Myb-binding protein 1A.	MYBBP1A	S1308/ S1310 *	LSLVIRsPSLLQSGAK/ LSLVIRSPsLLQSGAK		0.28	0.61	0.54	0.48	0.5	0.52	1
Q9P2K5	Myelin expression factor 2	MYEF2	T13/ S17 *	AEVPGAtGGDSPHLQPAEPPGEPR/ AEVPGATGGDsPHLQPAEPPGEPR		0.78	0.69	0.7	0.77	0.84	0.68	1
P35580	Myosin-10	MYH10	T1960	QLHLEGASLELSDDDtESK		0.44	0.49	0.42	0.46	0.57	0.56	1
A8K6E4	Myosin-9	MYH9	S1943	KGAGDGsDEEVDGKADGAEAKPAE		0.27	0.4	0.29	0.28	0.36	0.48	1
P24844	Myosin regulatory light polypeptide 9	MYL9	T19	AtSNVFAMFDQSQIQEFK		1.5	1.36	1.07	1.27	2.39	1.48	1
B2R4P8	Nascent polypeptide-associated complex subunit alpha	NACA	S166	VQGEAVSNIQENTQTPTVQEEsEEEEVDETGVEVK		1.35	1.01	0.77	0.87	1.24	0.67	1
B2R4P8	Nascent polypeptide-associated complex subunit alpha	NACA	T157/ T159/ T161/ S166 *	VQGEAVSNIQENtQTPTVQEESEEEEVDETGVEVK/ VQGEAVSNIQENTQtPTVQEESEEEEVDETGVEVK/ VQGEAVSNIQENTQTPtVQEESEEEEVDETGVEVK/ VQGEAVSNIQENTQTPTVQEEsEEEEVDETGVEVK		0.54	0.6	0.36	0.59	0.3	0.37	1
B7Z9C2	Nucleosome assembly protein 1-like 1	NAP1L1	T62	LDGLVEtPTGYIESLPR		0.84	0.67	0.9	0.73	0.73	0.91	1
Q6XQN6	Nicotinate phosphoribosyltransferase	NAPRT1	S531	LQALVNsLCAGQSP		0.56	0.64	0.57	0.48	0.65	0.57	1
P42695	Condensin-2 complex subunit D3	NCAPD3	S1384	SLGVLPFTLNSGsPEK		0.56	0.63	0.69	0.63	0.62	0.63	1
Q6IBW4	Condensin-2 complex subunit H2	NCAPH2	S284	ESRsPQQSAALPR		0.77	0.61	0.62	0.59	0.57	0.65	1
B2R6S4	Cytoplasmic protein NCK1	NCK1	Y112	LYDLNMPAyVK		0.05	0.05	0.03	0.14	0.25	0.23	1
B3KM80	Nucleolin	NCL	S67	VVVsPTK		0.62	0.58	0.46	0.6	0.4	0.56	1
B4DPW8	Nuclear receptor coactivator 2	NCOA2	S698/ S699 *	LLQDSsSPVDLAK/ LLQDSSsPVDLAK		0.74	0.7	0.77	0.72	0.73	0.72	1
B4DJ25	Nuclear receptor corepressor 1	NCOR1	S2184	sPGSISYLPSFFTK		0.95	0.74	0.72	0.79	0.78	0.71	1
B4DJ25	Nuclear receptor corepressor 1	NCOR1	S2187/ S2189 *	NDARSPGsISYLPSFFTK/ NDARSPGSIsYLPSFFTK		1.03	0.94	0.72	0.76	0.89	1.11	1
B4DJ25	Nuclear receptor corepressor 1	NCOR1	S2189	NDARSPGSIsYLPSFFTK		0.82	0.61	0.65	0.68	0.69	0.69	1
B3KR80	Protein NDRG1	NDRG1	S330	TAsGSSVTSLDGTR		0.49	0.39	0.33	0.34	0.39	0.38	1
P07197	Neurofilament medium polypeptide	NEFM	S346	QLsDIEER		0.53	0.77	0.74	0.67	0.68	0.63	1
P07197	Neurofilament medium polypeptide	NEFM	S615+S620	AKsPVPKsPVEEK		0.467631	0.288677	0.258304	0.344968	0.363683	0.505182	1
P07197	Neurofilament medium polypeptide	NEFM	S620	SPVPKsPVEEK		0.38	0.41	0.26	0.27	0.37	0.42	1
P07197	Neurofilament medium polypeptide	NEFM	S628+S633	GKsPVPKsPVEEK		0.51	0.44	0.29	0.44	0.46	0.57	1
P07197	Neurofilament medium polypeptide	NEFM	S633	GKSPVPKsPVEEK		0.44	0.36	0.3	0.39	0.41	0.39	1
P07197	Neurofilament medium polypeptide	NEFM	S680+S685	AKsPVPKsPVEEAK		0.51	0.41	0.32	0.34	0.5	0.38	1
P07197	Neurofilament medium polypeptide	NEFM	S685	SPVPKsPVEEAK		0.29	0.54	0.32	0.38	0.41	0.32	1
P07197	Neurofilament medium polypeptide	NEFM	S736	AEsPVKEEAVAEVVTITK		0.74	0.8	0.57	0.64	0.64	0.52	1
P07197	Neurofilament medium polypeptide	NEFM	S837	GVVTNGLDLsPADEK		0.73	0.6	0.54	0.52	0.58	0.47	1
A2RRA7	Nipped-B-like protein	NIPBL	S2658	AITSLLGGGsPK		0.77	0.69	0.76	0.75	0.88	0.89	1
A0PJ73	NF-kappa-B-activating protein.	NKAP	S149	IGELGAPEVWGLsPK		0.9	0.74	0.69	0.78	0.64	0.67	1
B3KNC3	Nucleolar complex protein 2 homolog	NOC2L	S672+S673	QFKDLFDLNssEEDDTEGFSER		0.3	0.36	0.13	0.26	0.33	0.19	1
Q14978	Nucleolar phosphoprotein p130	NOLC1	S698	GGSISVQVNSIKFDsE		0.61	0.8	0.61	0.74	0.67	0.89	1
A8K525	Non-POU domain-containing octamer-binding protein	NONO	T450	FGQAATMEGIGAIGGtPPAFNR		0.63	0.48	0.45	0.55	0.45	0.69	1
P46087	Putative ribosomal RNA methyltransferase NOP2	NOP2	S732	GTDTQTPAVLsPSK		0.69	0.64	0.61	0.67	0.7	0.59	1
B3KN82	Nucleolar protein 58	NOP58	T510	HIKEEPLSEEEPCTStAIASPEK		0.74	0.72	0.76	0.75	0.88	0.8	1
Q04721	Neurogenic locus notch homolog protein 2	NOTCH2	S2081	LLDEYNVTPSPPGTVLTSALsPVICGPNR		0.33	0.39	0.37	0.32	0.4	0.45	1
Q54AC0	Nuclear ubiquitous casein and cyclin-dependent kinases substrate	NUCKS1	S19	VVDYSQFQEsDDADEDYGR		0.73	0.74	0.71	0.67	0.63	0.73	1
P36639	7,8-dihydro-8-oxoguanine triphosphatase	NUDT1	Y48	LyTLVLVLQPQR		0.58	0.48	0.66	0.8	0.29	0.9	1
A1L3A7	Nuclear fragile X mental retardation-interacting protein 2	NUFIP2	S629/ T631 *	DYEIESQNPLAsPTNTLLGSAK/ DYEIESQNPLASPtNTLLGSAK		0.518824	0.323261	0.480053	0.614823	0.668894	0.561433	1
A1L3A7	Nuclear fragile X mental retardation-interacting protein 2	NUFIP2	S629/ T631/ T633 *	DYEIESQNPLAsPTNTLLGSAK/ DYEIESQNPLASPtNTLLGSAK/ DYEIESQNPLASPTNtLLGSAK		0.419863	0.63566	0.350736	0.629488	0.75642	0.549564	1
A1L3A7	Nuclear fragile X mental retardation-interacting protein 2	NUFIP2	S652	NDsWGSFDLR		0.75	0.8	0.98	0.73	0.76	0.75	1
Q14980	Nuclear mitotic apparatus protein 1	NUMA1	S1757	TQPDGTSVPGEPAsPISQR		0.725891	0.664836	0.678748	0.656025	0.703754	0.673564	1
P49790	Nuclear pore complex protein Nup153	NUP153	S333/ S334 *	RIPSIVsSPLNSPLDR/ RIPSIVSsPLNSPLDR		0.7	0.6	0.6	0.55	0.51	0.57	1
Q12769	Nuclear pore complex protein Nup160	NUP160	S1147	LIRPEYAWIVQPVsGAVYDRPGASPKR		0.39	0.49	0.43	0.53	0.48	0.4	1
A4D167	Oxysterol-binding protein-related protein 3	OSBPL3	S303/ S304 *	LHsSNPNLSTLDFGEEK/ LHSsNPNLSTLDFGEEK		0.66	0.35	0.63	0.49	0.45	0.55	1
Q96G74	OTU domain-containing protein 5	OTUD5	S508	ATsPLVSLYPALECR		0.51	0.58	0.6	0.62	0.72	0.59	1
Q9BTK6	PAXIP1-associated protein 1	PA1	S237	DLFSLDSEDPSPAsPPLR		0.92	0.73	0.71	0.96	0.92	0.81	1
B4DZW4	Polyadenylate-binding protein 1	PABPC1	Y54	SLGyAYVNFQQPADAER		0.02	0.11	0.14	0.35	0.41	0.58	1
Q86TB9	Protein PAT1 homolog 1	PATL1	S179	RSTsPIIGSPPVR		0.83	0.64	0.58	0.59	0.62	0.5	1
Q15365	Poly(rC)-binding protein 1	PCBP1	S173	QICLVMLETLSQsPQGR		0.64	0.47	0.53	0.65	0.5	0.62	1
Q15365	Poly(rC)-binding protein 1	PCBP1	S190	VMTIPYQPMPASsPVICAGGQDR		0.72	0.62	0.58	0.58	0.59	0.68	1
Q15366	Poly(rC)-binding protein 2	PCBP2	S187/ S188/ S189 *	GVTIPYRPKPsSSPVIFAGGQDR/ GVTIPYRPKPSsSPVIFAGGQDR/ GVTIPYRPKPSSsPVIFAGGQDR		1.11	1.07	1.1	1.17	1.2	1.25	1
Q15366	Poly(rC)-binding protein 2	PCBP2	T169/ S171/ S173 *	QICVVMLEtLSQSPPK/ QICVVMLETLsQSPPK/ QICVVMLETLSQsPPK		0.69	0.59	0.64	0.69	0.67	0.66	1
Q00536	Serine/threonine-protein kinase PCTAIRE-1	PCTK1	S119	RLsLPADIR		0.45	0.83	0.96	0.51	0.92	0.82	1
A8K1U6	Serine/threonine-protein kinase PCTAIRE-2	PCTK2	S9	RLsLTLR		0.27	0.56	0.54	0.53	0.3	0.47	1
Q53EL6	Programmed cell death protein 4	PDCD4	S94	SGLTVPTsPK		0.49	0.73	0.5	0.62	0.53	0.62	1
O15530	3-phosphoinositide-dependent protein kinase 1	PDPK1	S241	ANsFVGTAQYVSPELLTEK		0.64	0.81	0.58	0.98	0.62	0.66	1
Q9NTI5	Sister chromatid cohesion protein PDS5 homolog B	PDS5B	S1358	AEsPESSAIESTQSTPQK		0.52	0.77	0.46	0.5	0.61	0.51	1
B1AKZ4	Astrocytic phosphoprotein PEA-15	PEA15	S116	DIIRQPsEEEIIK		0.65	0.54	0.48	0.66	0.65	0.76	1
Q8IZL8	Proline-, glutamic acid- and leucine-rich protein 1	PELP1	S743/ T745 *	AGSNEDPILAPsGTPPPTIPPDETFGGR/ AGSNEDPILAPSGtPPPTIPPDETFGGR		0.74	0.93	0.7	0.89	0.72	0.84	1
Q6Y7W6	PERQ amino acid-rich with GYF domain-containing protein 2	PERQ2	S26	ALSSGGSITsPPLSPALPK		0.664247	0.539828	0.902305	0.601467	0.704775	0.748048	1
O15212	Prefoldin subunit 6	PFDN6	Y82	LDyITAEIK		0.01	0.02	0.04	0.04	0.1	0.09	1
A8K4W6	Phosphoglycerate kinase 1	PGK1	S203	ALEsPERPFLAILGGAK		0.47	0.64	0.62	0.74	0.51	0.61	1
P36871	Phosphoglucomutase-1	PGM1	S117	AIGGIILTAsHNPGGPNGDFGIK		0.36	0.63	0.53	0.64	0.5	0.48	1
P36871	Phosphoglucomutase-1	PGM1	T115/ S117 *	AIGGIILtASHNPGGPNGDFGIK/ AIGGIILTAsHNPGGPNGDFGIK		1.27	0.97	1.12	1.04	1.22	1.38	1
O00264	Membrane-associated progesterone receptor component 1	PGRMC1	S181	EGEEPTVYsDEEEPKDESAR		1.02	0.92	0.76	0.87	0.99	0.87	1
B7ZM65	PHD and RING finger domain-containing protein 1.	PHRF1	S915	GAVAAEGAsDTEREEPTESQGLAAR		1.14	0.82	1.04	0.92	0.94	0.84	1
B7ZM65	PHD and RING finger domain-containing protein 1.	PHRF1	S973	TVTCVTVVEPEAPPsPDVLQAATHR		0.82	0.56	0.98	0.75	0.95	0.76	1
Q9UBF8	Phosphatidylinositol 4-kinase beta	PI4KB	S428	sVENLPECGITHEQR		0.76	0.71	0.67	0.52	0.73	0.75	1
B0LPH2	Phosphatidylinositol-4-phosphate 3-kinase C2 domain-containing alpha polypeptide	PIK3C2A	Y1595	DLVTEDGADPNPyVK		0.02	0.01	0.05	0.05	0.07	0.1	1
Q9Y237	Peptidyl-prolyl cis-trans isomerase NIMA-interacting 4	PIN4	Y122	FGyHIIMVEGR		0.16	0.04	0.11	0.13	0.19	0.24	1
B4DQ21	Serine/threonine-protein kinase N2	PKN2	S306	IIIEELSLVAASPTLsPR		0.44	0.5	0.56	0.51	0.74	0.55	1
Q9Y446	Plakophilin-3.	PKP3	Y176	ADyDTLSLR		0.6	0.51	0.49	0.62	0.94	0.99	1
Q9UPR0	Inactive phospholipase C-like protein 2	PLCL2	Y784	GDVVDPYVyVEIHGIPADCAEQR		0.14	0.14	0.08	0.08	0.28	0.25	1
A8K964	Pinin	PNN	S100	QEsDPEDDDVKKPALQSSVVATSK		1.07	1.13	1.03	1	1.09	1.2	1
Q9BY77	Polymerase delta-interacting protein 3	POLDIP3	S127	RSsPAAFINPPIGTVTPALK		1	1.11	1.14	1.13	1.49	1.22	1
A6NN93	DNA-directed RNA polymerase II subunit RPB1	POLR2A	T1912/ S1913 *	YSPtSPTYSPTSPK/ YSPTsPTYSPTSPK		0.51	0.42	0.37	0.35	0.44	0.4	1
Q9NQ55	Suppressor of SWI4 1 homolog	PPAN	S238+T233/ S238+S240/ S240+T233 *	LQDISELLAtGAGLsESEAEPDGDHNITELPQAVAGR/ LQDISELLATGAGLsEsEAEPDGDHNITELPQAVAGR/ LQDISELLAtGAGLSEsEAEPDGDHNITELPQAVAGR		0.38	0.29	0.16	0.32	0.41	0.4	1
Q9NQ55	Suppressor of SWI4 1 homolog	PPAN	S238/ S240 *	LQDISELLATGAGLsESEAEPDGDHNITELPQAVAGR/ LQDISELLATGAGLSEsEAEPDGDHNITELPQAVAGR		0.25	0.26	0.32	0.22	0.25	0.23	1
Q9NQ55	Suppressor of SWI4 1 homolog	PPAN	S359	VGGsDEEASGIPSR		1.11	0.68	0.7	0.76	0.77	0.9	1
Q13427	Peptidyl-prolyl cis-trans isomerase G	PPIG	S356+T358	FRRsEtPPHWR		0.93	0.89	0.7	0.48	0.6	0.51	1
Q13427	Peptidyl-prolyl cis-trans isomerase G	PPIG	S397	SELNEIKENQRsPVR		0.8	0.7	0.82	0.82	0.91	0.93	1
Q13427	Peptidyl-prolyl cis-trans isomerase G	PPIG	T358	RSEtPPHWR		1.18	0.95	1.34	0.67	1.05	0.88	1
Q13427	Peptidyl-prolyl cis-trans isomerase G	PPIG	T358	SEtPPHWR		0.84	0.71	0.59	0.42	0.5	0.48	1
B3KRR4	Peptidyl-prolyl cis-trans isomerase-like 4	PPIL4	S178	INHTVILDDPFDDPPDLLIPDRsPEPTR		0.36	0.55	0.47	0.64	0.61	0.66	1
Q2L6I0	Serine/threonine-protein phosphatase 1 regulatory subunit 10	PPP1R10	S313	VLsPTAAKPSPFEGK		0.46	0.59	0.65	0.68	0.56	0.6	1
B2RAH5	Protein phosphatase 1 regulatory subunit 12A	PPP1R12A	S445	TGsYGALAEITASK		0.67	0.7	0.85	0.78	0.77	0.78	1
P48634	Protein PRRC2A	PRC2A	S796	LAWVGDVFTATPAEPRPLTsPLR		0.379045	0.455977	0.396587	0.510968	0.549155	0.451026	1
Q92733	Proline-rich protein PRCC	PRCC	S157+S159	IAAPELHKGDsDsEEDEPTK		0.77	0.79	0.94	0.94	0.94	0.98	1
B2R5T5	cAMP-dependent protein kinase type I-alpha regulatory subunit	PRKAR1A	S83	TDSREDEIsPPPPNPVVK		0.65	0.64	0.6	0.63	0.48	0.58	1
P13861	cAMP-dependent protein kinase type II-alpha regulatory subunit.	PRKAR2A	S78+S80	VADAKGDsEsEEDEDLEVPVPSR		0.88	0.67	0.8	0.7	0.89	0.88	1
P13861	cAMP-dependent protein kinase type II-alpha regulatory subunit.	PRKAR2A	S99	RVsVCAETYNPDEEEEDTDPR		0.89	0.6	0.89	0.79	0.81	0.92	1
Q8WWY3	U4/U6 small nuclear ribonucleoprotein Prp31	PRPF31	Y205	IyEYVESR		0.22	0.3	0.52	0.6	0.51	0.59	1
B4DZQ5	Serine/threonine-protein kinase PRP4 homolog	PRPF4B	Y849	LCDFGSASHVADNDITPyLVSR		0.63	1.04	0.69	0.73	0.84	0.72	1
B2R7R5	Phosphoribosyl pyrophosphate synthetase-associated protein 2	PRPSAP2	S227	LGIAVIHGEAQDAESDLVDGRHsPPMVR		0.73	0.61	0.84	0.85	0.75	0.69	1
Q9ULL5	PROLINE RICH 12.	PRR12	S651	TEDEEFLIQHLLQAPsPPR		0.65	0.37	0.44	0.6	0.7	0.77	1
Q9Y617	Phosphoserine aminotransferase	PSAT1	Y346	ASLyNAVTIEDVQK		0.06	0.05	0.17	0.09	0.13	0.16	1
P25787	Proteasome subunit alpha type-2	PSMA2	Y57	SILyDER		0.39	0.34	0.51	0.35	0.5	0.62	1
P17980	26S protease regulatory subunit 6A	PSMC3	Y132	QTyFLPVIGLVDAEK		0.11	0.09	0.11	0.12	0.14	0.04	1
Q9BVG9	Phosphatidylserine synthase 2	PTDSS2	S16	DAGGPRPEsPVPAGR		0.93	0.79	0.65	0.58	0.74	0.75	1
Q15185	Prostaglandin E synthase 3	PTGES3	S113	DWEDDsDEDMSNFDR		0.8	0.78	0.71	0.78	0.64	0.8	1
Q9P035	Protein tyrosine phosphatase-like protein PTPLAD1	PTPLAD1	S114	WLDEsDAEMELR		0.73	0.69	0.57	0.56	0.59	0.66	1
A4D1C5	Protein tyrosine phosphatase, non-receptor type 12	PTPN12	S435	NLsFEIK		0.25	0.51	0.44	0.49	0.39	0.35	1
P18433	protein tyrosine phosphatase, receptor type, A isoform 1 precursor	PTPRA	Y798	VVQEYIDAFSDyANFK		0.66	0.25	0.77	1.02	2.03	1.9	1
Q9NZH5	Securin-2	PTTG2	S165	LFQLGPPsPVK		0.83	1.03	0.89	0.81	0.78	0.69	1
P49023	Paxillin.	PXN	S321/ S322 *	TGSsSPPGGPPKPGSQLDSMLGSLQSDLNK/ TGSSsPPGGPPKPGSQLDSMLGSLQSDLNK		0.41	0.87	0.52	0.86	0.81	0.66	1
B2R825	Glycogen phosphorylase, liver form.	PYGL	S15	RQIsIR		1.66	1.14	1.78	1.95	3.27	2.61	1
B7Z4W4	UV excision repair protein RAD23 homolog B	RAD23B	T155/ T159/ S160 *	QEKPAEKPAEtPVATSPTATDSTSGDSSR/ QEKPAEKPAETPVAtSPTATDSTSGDSSR/ QEKPAEKPAETPVATsPTATDSTSGDSSR		0.29	0.23	0.26	0.28	0.31	0.37	1
Q9UKM9	RNA-binding protein Raly	RALY	S135	GRLsPVPVPR		0.67	0.81	0.81	0.66	0.78	0.73	1
P43487	Ran-specific GTPase-activating protein	RANBP1	S60	FAsENDLPEWK		1	1.19	1.01	1.31	1.16	0.89	1
P49792	E3 SUMO-protein ligase RanBP2	RANBP2	S2510	AVVsPPKFVFGSESVK		0.7	0.58	0.61	0.79	0.84	0.51	1
P49792	E3 SUMO-protein ligase RanBP2	RANBP2	S2917	VGEDEDGSDEEVVHNEDIHFEPIVsLPEVEVK		0.45	0.59	0.49	0.56	0.56	0.54	1
B4DY16	Ran GTPase-activating protein 1	RANGAP1	S435/ T436 *	ILDPNTGEPAPVLSSPPPADVsTFLAFPSPEK/ ILDPNTGEPAPVLSSPPPADVStFLAFPSPEK		0.11	0.18	0.14	0.28	0.24	0.15	1
Q8IY67	RAVER1.	RAVER1	S584	LLsPLSSAR		0.7	0.77	0.73	0.7	0.76	0.66	1
Q8IY67	RAVER1.	RAVER1	S634	HKMsPPPSGFGER		0.79	0.8	0.72	1.07	0.99	0.96	1
Q8IY67	RAVER1.	RAVER1	T480	EALGLGPPAAQLtPPPAPVGLR		0.4	0.38	0.39	0.5	0.5	0.39	1
P98175	RNA-binding protein 10	RBM10	S723	LASDDRPsPPR		0.85	0.72	0.61	0.61	0.73	0.85	1
P98175	RNA-binding protein 10	RBM10	S89	HRHsPTGPPGFPR		0.73	0.89	0.94	0.82	0.83	0.86	1
Q8IXT5	RNA binding motif protein 12B	RBM12B	S638	RPLEEDFRRsPTEDFR		0.46	0.81	0.8	0.35	0.64	0.42	1
B3KMN4	RNA-binding protein 14	RBM14	T206	QPtPPFFGR		0.51	0.66	0.54	0.56	0.56	0.57	1
A1A693	Putative RNA-binding protein 15	RBM15	S294	SLsPGGAALGYR		0.57	0.68	0.68	0.58	0.64	0.63	1
A1A693	Putative RNA-binding protein 15	RBM15	S670+S674	HCAPsPDRsPELSSSR		0.64	0.69	0.51	0.59	0.65	0.66	1
A1A693	Putative RNA-binding protein 15	RBM15	T568	DRtPPLLYR		0.73	0.57	0.65	0.62	0.62	0.63	1
A4QPG7	Putative RNA-binding protein 15B	RBM15B	T551/ S552 *	TFLEGDWtSPSK/ TFLEGDWTsPSK		0.93	0.7	0.82	0.71	0.85	0.81	1
A2RRD3	RNA-binding protein 39	RBM39	S136	DKsPVREPIDNLTPEER		0.43	0.62	0.44	0.44	0.47	0.39	1
A2RRD3	RNA-binding protein 39	RBM39	S136	KDKsPVREPIDNLTPEER		1.08	0.93	1.19	1.02	1.23	0.85	1
B4E352	Heterogeneous nuclear ribonucleoprotein G	RBMX	S208	DVYLsPR		0.7	0.7	0.585	0.505	0.68	0.655	1
P53805	Calcipressin-1	RCAN1	S163+S167	QFLIsPPAsPPVGWK		0.57	0.51	0.4	0.56	0.33	0.39	1
P53805	Calcipressin-1	RCAN1	S167	QFLISPPAsPPVGWK		0.97	0.83	0.83	0.68	0.93	0.91	1
P35251	Replication factor C subunit 1	RFC1	S156/ T161/ T163/ S164 *	NKPLsPIKLTPTSVLDYFGTGSVQR/ NKPLSPIKLtPTSVLDYFGTGSVQR/ NKPLSPIKLTPtSVLDYFGTGSVQR/ NKPLSPIKLTPTsVLDYFGTGSVQR		0.62	0.38	0.61	0.74	0.55	0.49	1
P35251	Replication factor C subunit 1	RFC1	S69+S71	IIYDsDsESEETLQVK		0.62	0.61	0.63	0.41	0.52	0.5	1
Q15287	RNA-binding protein with serine-rich domain 1	RNPS1	Y205	GyAYVEFENPDEAEK		0.09	0.09	0.12	0.2	0.3	0.37	1
P50914	60S ribosomal protein L14	RPL14	S139	AALLKAsPK		1.07	0.84	1.1	1.09	0.93	0.95	1
A8K4Z4	60S acidic ribosomal protein P0	RPLP0	S304+S307	VEAKEEsEEsDEDMGFGLFD		0.78	0.49	0.4	0.47	0.39	0.42	1
P05386	60S acidic ribosomal protein P1.	RPLP1	S101	KEEsEESDDDMGFGLFD		0.29	0.27	0.22	0.38	0.2	0.2	1
P05386	60S acidic ribosomal protein P1.	RPLP1	S101+S104	KEEsEEsDDDMGFGLFD		2.65	2.05	1.33	2.1	2	2.11	1
P05387	60S acidic ribosomal protein P2	RPLP2	S16/ S17*	YVASYLLAALGGNsSPSAK/ YVASYLLAALGGNSsPSAK		0.54	0.73	0.64	0.75	0.77	0.69	1
Q9NQG5	Regulation of nuclear pre-mRNA domain-containing protein 1B	RPRD1B	Y161/ S171 *	TFQQIQEEEDDDyPGSYSPQDPSAGPLLTEELIK/ TFQQIQEEEDDDYPGSYSPQDPsAGPLLTEELIK		1.45	0.4	0.51	0.73	0.63	0.53	1
Q5VT52	Regulation of nuclear pre-mRNA domain-containing protein 2.	RPRD2	S908/ S909 *	LSsSPGLFGAFSVR/ LSSsPGLFGAFSVR		1.29	1.14	0.84	1.42	1.17	1.29	1
P23396	40S ribosomal protein S3.	RPS3	T220/ T221*	DEILPtTPISEQK/ DEILPTtPISEQK		0.73	0.64	0.59	0.56	0.61	0.58	1
B2R779	Ribosomal protein S6 kinase beta-1	RPS6KB1	S447	TPVsPVKFSPGDFWGR		0.56	0.65	0.63	0.75	0.75	0.57	1
Q92766	Ras-responsive element-binding protein 1	RREB1	S1653	VTAGWPSEPGQGDLNPEsPAALGQDLLEPR		0.57	0.53	0.72	0.48	0.63	0.44	1
P31350	Ribonucleoside-diphosphate reductase subunit M2	RRM2	S20	VPLAPITDPQQLQLsPLK		0.38	0.51	0.55	0.35	0.33	0.45	1
A0PJ87	Ribosomal L1 domain-containing protein 1	RSL1D1	S361	ATNEsEDEIPQLVPIGK		0.66	0.56	0.89	0.65	0.59	0.72	1
Q7L4I2	Arginine/serine-rich coiled-coil protein 2.	RSRC2	S32	EQSEVSVsPR		1.24	0.74	0.49	0.74	0.97	0.93	1
Q5H9R7	Serine/threonine-protein phosphatase 6 regulatory subunit 3	SAPS3	S617	IQQFDDGGsDEEDIWEEK		0.75	0.82	1.02	0.58	1.16	0.9	1
Q9H7N4	Splicing factor, arginine/serine-rich 19	SCAF1	S239	FDIYDPFHPTDEAYsPPPAPEQK		0.57	0.77	0.68	0.78	0.7	0.48	1
O14828	Secretory carrier-associated membrane protein 3	SCAMP3	Y35	QyATLDVYNPFETR		0.43	0.32	0.63	0.67	0.57	0.51	1
O14828	Secretory carrier-associated membrane protein 3	SCAMP3	Y86	NYGSySTQASAAAATAELLK		0.3	0.3	0.65	0.43	0.66	0.81	1
B4DZR9	Sex comb on midleg-like protein 2.	SCML2	S511	RSPQQTVPYVVPLsPK		0.59	0.47	0.73	0.91	0.85	0.69	1
Q14160	Protein scribble homolog	SCRIB	S1348	AFAAVPTSHPPEDAPAQPPTPGPAAsPEQLSFR		0.87	0.71	0.71	0.76	0.51	0.79	1
Q14160	Protein scribble homolog	SCRIB	S1448	QSPAsPPPLGGGAPVR		0.7	0.51	0.64	0.65	0.73	0.61	1
Q14160	Protein scribble homolog	SCRIB	S853	LPLLPPEsPGPLR		0.76	0.92	1	0.72	0.8	0.85	1
Q14160	Protein scribble homolog	SCRIB	T1549	LAEAPSPAPTPSPtPVEDLGPQTSTSPGRLSPDFAEELR		1.16916	0.487828	0.799736	0.965554	0.867738	0.98244	1
Q14160	Protein scribble homolog	SCRIB	T1558+T1549	LAEAPSPAPTPSPtPVEDLGPQtSTSPGRLSPDFAEELR		0.84282	0.529271	0.757586	0.773948	1.06911	0.943265	1
Q14160	Protein scribble homolog	SCRIB	T1560+S1566/ S1561+S1566/ S1566+S1547/ S1566+T1558/ S1566+T1549/ S1559+S1566 *	LAEAPSPAPTPSPTPVEDLGPQTStSPGRLsPDFAEELR/ LAEAPSPAPTPSPTPVEDLGPQTSTsPGRLsPDFAEELR/ LAEAPSPAPTPsPTPVEDLGPQTSTSPGRLsPDFAEELR/ LAEAPSPAPTPSPTPVEDLGPQtSTSPGRLsPDFAEELR/ LAEAPSPAPTPSPtPVEDLGPQTSTSPGRLsPDFAEELR/ LAEAPSPAPTPSPTPVEDLGPQTsTSPGRLsPDFAEELR		0.86	0.65	0.71	0.7	0.98	0.82	1
Q14160	Protein scribble homolog	SCRIB	Y1360	QKyFELEVR		0.08	0.09	0.16	0.16	0.43	0.27	1
O00560	Syntenin-1	SDCBP	Y50	LyPELSQYMGLSLNEEEIR		0	0	0.17	0.14	0.29	0.13	1
O94979	Protein transport protein Sec31A	SEC31A	S799	AQGEPVAGHEsPKIPYEK		0.89	0.61	0.66	0.77	0.88	0.73	1
Q9H4L4	Sentrin-specific protease 3	SENP3	S169	NHLsPQQGGATPQVPSPCCR		0.98	1.06	1.15	0.92	0.87	0.95	1
Q9H4L4	Sentrin-specific protease 3	SENP3	S232	WTPKsPLDPDSGLLSCTLPNGFGGQSGPEGER		0.48	1.18	0.27	0.68	0.53	0.58	1
Q9H4L4	Sentrin-specific protease 3	SENP3	T244	WTPKSPLDPDSGLLSCtLPNGFGGQSGPEGER		0.27	0.48	0.43	0.37	0.32	0.43	1
Q8NC51	Plasminogen activator inhibitor 1 RNA-binding protein	SERBP1	S330	SKsEEAHAEDSVMDHHFR		1.06	1.04	0.69	0.95	0.96	1.14	1
Q15637	Splicing factor 1	SF1	S80+S82	TGDLGIPPNPEDRsPsPEPIYNSEGK		0.72	0.7	0.8	0.82	0.68	0.97	1
O75533	Splicing factor 3B subunit 1	SF3B1	S129	TMIIsPERLDPFADGGK		0.61	0.69	0.4	0.35	0.46	0.42	1
Q9Y3B4	Pre-mRNA branch site protein p14	SF3B14	Y61	GTAyVVYEDIFDAK		0.07	0.03	0.06	0.1	0.12	0.12	1
Q9Y3B4	Pre-mRNA branch site protein p14	SF3B14	Y86	yLVVLYYNANR		0.05	0.08	0.12	0.15	0.24	0.19	1
A8K1L8	Splicing factor, arginine/serine-rich 1	SFRS1	Y189	SHEGETAyIR		0.25	0.25	0.23	0.27	0.22	0.35	1
O95104	Splicing factor, arginine/serine-rich 15	SFRS15	S154	IEIIQPLLDMAAGTSNAAPVAENVTNNEGsPPPPVK		0.35	0.06	0.24	0.26	0.25	0.15	1
B3KSZ8	Splicing factor, arginine/serine-rich 16	SFRS16	S154	KIsPPSYAR		0.91	0.77	0.86	0.8	1.02	0.85	1
Q3B7B6	Splicing factor, arginine/serine-rich 18	SFRS18	S211	QRsPIALPVK		0.59	0.47	0.37	0.42	0.42	0.36	1
B3KUY1	Splicing factor, arginine/serine-rich 2	SFRS2	S26	VDNLTYRTsPDTLR		1.06	0.69	0.62	0.9	0.93	1.05	1
B3KUY1	Splicing factor, arginine/serine-rich 2	SFRS2	T22/ Y23/ T25/ S26 *	VDNLtYRTSPDTLR/ VDNLTyRTSPDTLR/ VDNLTYRtSPDTLR/ VDNLTYRTsPDTLR		1.26	1.21	1.18	1.25	0.99	0.97	1
A8K588	Splicing factor, arginine/serine-rich 6	SFRS6	S303	SNsPLPVPPSK		0.7	0.7	0.65	0.64	0.61	0.64	1
A8K3M9	Splicing factor, arginine/serine-rich 9	SFRS9	S211	GsPHYFSPFRPY		0.57	0.62	0.54	0.54	0.58	0.57	1
A8K3M9	Splicing factor, arginine/serine-rich 9	SFRS9	S211+S216	GsPHYFsPFRPY		1.24	0.96	1.08	1.11	1.04	1.01	1
Q9H792	Tyrosine-protein kinase SgK269	SGK269	Y531	yQEVWTSSTSPR		0.25	0.33	0.47	0.85	0.64	0.56	1
P29353	SHC-transforming protein 1	SHC1	Y427	ELFDDPSyVNVQNLDK		0.12	0.25	0.59	0.93	1.07	0.89	1
O15357	Phosphatidylinositol-3,4,5-trisphosphate 5-phosphatase 2	SHIP-2	Y1135	TLSEVDyAPAGPAR		0.89	1.25	1.32	0.82	3.73	2.65	1
O15357	Phosphatidylinositol-3,4,5-trisphosphate 5-phosphatase 2	SHIP-2	Y986	NSFNNPAyYVLEGVPHQLLPPEPPSPAR		0.09	0.15	0.03	0.08	0.21	0.13	1
Q06124	Protein tyrosine phosphatase, non-receptor type 11	SHP2	Y584	VyENVGLMQQQK		1.05	1.56	2.48	4.09	0.71	1.43	1
Q06124	Protein tyrosine phosphatase, non-receptor type 11	SHP2	Y62	IQNTGDyYDLYGGEK		0.06	0.1	0.07	0.09	0.17	0.12	1
Q96EB6	NAD-dependent deacetylase sirtuin-1	SIRT1	S47	RDGPGLERsPGEPGGAAPER		0.71	0.54	0.51	0.61	0.57	0.65	1
Q15477	Helicase SKI2W	SKIV2L	S256	ASsLEDLVLK		0.7	0.53	0.7	0.72	0.73	0.8	1
Q9NQQ7	Solute carrier family 35 member C2	SLC35C2	S335	GLGsSPDLELLLR		0.42	0.52	0.53	0.57	0.53	0.43	1
B2R6A3	Na(+)/H(+) exchange regulatory cofactor NHE-RF1	SLC9A3R1	S280	EALAEAALEsPRPALVR		0.73	0.82	0.73	0.82	0.79	0.7	1
O00193	Small acidic protein.	SMAP	S17	SAsPDDDLGSSNWEAADLGNEER		0.79	0.62	0.86	0.76	0.69	0.57	1
B4DZC0	SWI/SNF-related matrix-associated actin-dependent regulator of chromatin subfamily A m	SMARCA5	S47/ S50/ S66 *	GGPEGVAAQAVAsAASAGPADAEMEEIFDDASPGKQK/ GGPEGVAAQAVASAAsAGPADAEMEEIFDDASPGKQK/ GGPEGVAAQAVASAASAGPADAEMEEIFDDAsPGKQK		0.67	0.48	0.46	0.54	0.55	0.37	1
B4DZC0	SWI/SNF-related matrix-associated actin-dependent regulator of chromatin subfamily A m	SMARCA5	S50	GGPEGVAAQAVASAAsAGPADAEMEEIFDDASPGKQK		0.9	0.61	0.86	0.9	0.66	0.51	1
B4DZC0	SWI/SNF-related matrix-associated actin-dependent regulator of chromatin subfamily A m	SMARCA5	T113+T115/ T113+S116/ T115+S116 *	QTELFAHFIQPAAQKtPtSPLK/ QTELFAHFIQPAAQKtPTsPLK/ QTELFAHFIQPAAQKTPtsPLK		0.63	0.63	0.64	0.62	0.64	0.76	1
Q8TAQ2	SWI/SNF complex subunit SMARCC2	SMARCC2	S283	TLTDEVNsPDSDRR		0.74	0.63	0.59	0.62	0.64	0.7	1
Q9NTJ3	Structural maintenance of chromosomes protein 4	SMC4	S41	TEsPATAAETASEELDNR		0.79	0.68	0.92	0.78	0.85	0.79	1
Q16637	Survival motor neuron protein	SMN1	S28	GTGQsDDSDIWDDTALIK		0.58	0.55	0.56	0.52	0.57	0.52	1
Q16637	Survival motor neuron protein	SMN1	S28+S31	GTGQsDDsDIWDDTALIK		0.7	0.77	0.49	0.64	0.66	0.62	1
B1AK66	Smad nuclear-interacting protein 1.	SNIP1	S35	QERLsPEVAPPAHR		0.62	0.61	0.74	0.37	0.61	0.64	1
B1AK66	Smad nuclear-interacting protein 1.	SNIP1	S52	RPDHSGGsPSPPTSEPAR		0.82	0.86	0.34	0.75	0.97	0.77	1
P08621	U1 small nuclear ribonucleoprotein 70 kDa	SNRNP70	Y146	GyAFIEYEHER		0.24	0.06	0.19	0.29	0.55	0.75	1
Q13425	Beta-2-syntrophin	SNTB2	S110	GPAGEAGAsPPVRR		1.08	0.75	0.6	0.6	0.82	0.93	1
Q13425	Beta-2-syntrophin	SNTB2	S95	GLGPPsPPAPPR		0.83	0.68	0.87	0.73	0.75	0.87	1
Q9Y5X1	Sorting nexin-9	SNX9	Y269	SyIEYQLTPTNTNR		0.11	0.18	0.12	0.24	0.29	0.34	1
P18583	Protein SON	SON	S1697	ESDQTLAALLsPK		0.473945	0.687478	0.561062	0.543068	0.551924	0.566945	1
P18583	Protein SON	SON	S1697	DTEEPLPVKESDQTLAALLsPK		0.403972	0.432965	0.448135	0.367	0.611617	0.284389	1
O60271	C-jun-amino-terminal kinase-interacting protein 4	SPAG9	T217	ERPISLGIFPLPAGDGLLtPDAQK		0.25	0.1	0.27	0.39	0.18	0.1	1
Q96T58	Msx2-interacting protein	SPEN	S727	SQsPVHLR		0.8	0.79	0.67	0.63	0.81	0.8	1
Q13813	Spectrin alpha chain, brain	SPTAN1	S1029/ S1031 *	KLDPAQsASRENLLEEQGSIALR/ KLDPAQSAsRENLLEEQGSIALR		1.22	0.91	1.07	0.93	1.19	1.52	1
Q13813	Spectrin alpha chain, brain	SPTAN1	S1217	WRsLQQLAEER		1.53	1.17	1.21	1.15	1.64	1.48	1
B2ZZ89	Spectrin beta chain, brain 1	SPTBN1	S2340/ S2341 *	AQTLPTSVVTITSEsSPGKR/ AQTLPTSVVTITSESsPGKR		0.49	0.48	0.48	0.51	0.62	0.5	1
B2ZZ89	Spectrin beta chain, brain 1	SPTBN1	T2331/ S2332 *	AQTLPtSVVTITSESSPGKR/ AQTLPTsVVTITSESSPGKR		0.57	0.93	0.72	0.89	1	0.74	1
Q8IYB3	Serine/arginine repetitive matrix protein 1	SRRM1	S389+S393	RLsPSAsPPR		0.57	0.8	0.79	0.63	0.76	0.77	1
Q8IYB3	Serine/arginine repetitive matrix protein 1	SRRM1	S402+T406	HRPsPPAtPPPK		0.99	0.88	0.55	0.84	0.91	0.94	1
Q8IYB3	Serine/arginine repetitive matrix protein 1	SRRM1	S550	WQsPVTK		0.42	0.48	0.42	0.36	0.49	0.49	1
Q8IYB3	Serine/arginine repetitive matrix protein 1	SRRM1	S597	RYsPPIQR		0.66	0.75	0.86	0.48	0.71	0.67	1
Q8IYB3	Serine/arginine repetitive matrix protein 1	SRRM1	S695/ S696 *	APQTSsSPPPVR/ APQTSSsPPPVR		1.1	0.77	0.45	0.62	0.9	0.95	1
Q8IYB3	Serine/arginine repetitive matrix protein 1	SRRM1	S713+S715	RQsPsPSTRPIR		1.13	0.75	0.64	0.61	0.77	0.95	1
Q8IYB3	Serine/arginine repetitive matrix protein 1	SRRM1	S738	AAsPSPQSVR		0.7	0.57	0.47	0.35	0.42	0.54	1
Q8IYB3	Serine/arginine repetitive matrix protein 1	SRRM1	S874	KETEsEAEDNLDDLEK		0.63	0.8	0.78	0.88	0.7	0.99	1
Q8IYB3	Serine/arginine repetitive matrix protein 1	SRRM1	T220	EKtPELPEPSVK		0.67	0.73	0.7	0.79	0.67	0.69	1
Q8IYB3	Serine/arginine repetitive matrix protein 1	SRRM1	T572+T574	RRtPtPPPR		1.48	0.76	0.72	0.74	1.08	1.24	1
A0AUK8	Serine/arginine repetitive matrix protein 2	SRRM2	S1083	QSHSEsPSLQSK		1.26	0.63	0.58	0.8	0.98	1.12	1
A0AUK8	Serine/arginine repetitive matrix protein 2	SRRM2	S1124	GEFSAsPMLK		0.86	0.82	0.88	0.88	0.86	0.88	1
A0AUK8	Serine/arginine repetitive matrix protein 2	SRRM2	S1179	MALPPQEDATAsPPR		0.66	0.6	0.66	0.66	0.49	0.54	1
A0AUK8	Serine/arginine repetitive matrix protein 2	SRRM2	S1318+S1320+S1329	ELsNsPLRENSFGsPLEFR		0.87	0.46	0.83	0.72	0.73	0.61	1
A0AUK8	Serine/arginine repetitive matrix protein 2	SRRM2	S1320	ELSNsPLRENSFGSPLEFR		0.6	0.74	0.74	0.66	0.71	0.73	1
A0AUK8	Serine/arginine repetitive matrix protein 2	SRRM2	S1320+S1329	ELSNsPLRENSFGsPLEFR		0.68	0.75	0.68	0.62	0.65	0.69	1
A0AUK8	Serine/arginine repetitive matrix protein 2	SRRM2	S1326	ELSNSPLRENsFGSPLEFR		0.74	0.28	0.78	0.39	0.74	0.67	1
A0AUK8	Serine/arginine repetitive matrix protein 2	SRRM2	S1403/ S1404 *	AGMSSNQSIsSPVLDAVPR/ AGMSSNQSISsPVLDAVPR		0.88	0.54	0.83	0.85	1.01	0.88	1
A0AUK8	Serine/arginine repetitive matrix protein 2	SRRM2	S1694	SSRSsPELTR		2.19	1.34	1.18	1.69	1.94	2.32	1
A0AUK8	Serine/arginine repetitive matrix protein 2	SRRM2	S1916	SRAsPVSR		1.35	0.67	0.83	0.87	0.72	0.84	1
A0AUK8	Serine/arginine repetitive matrix protein 2	SRRM2	S1987	SRTsPVTR		1.72	0.88	0.7	1.12	1.35	1.65	1
A0AUK8	Serine/arginine repetitive matrix protein 2	SRRM2	S2044+S2046	sRsPLAIR		0.52	0.57	0.43	0.47	0.41	0.43	1
A0AUK8	Serine/arginine repetitive matrix protein 2	SRRM2	S2067+T2069	sLtRSPPAIR		0.26	0.64	0.41	0.51	0.45	0.36	1
A0AUK8	Serine/arginine repetitive matrix protein 2	SRRM2	S2100	NHsGSRTPPVALNSSR		0.92	0.73	0.6	0.66	0.74	0.74	1
A0AUK8	Serine/arginine repetitive matrix protein 2	SRRM2	S2100+T2104	NHsGSRtPPVALNSSR		0.71	0.71	0.54	0.57	0.5	0.55	1
A0AUK8	Serine/arginine repetitive matrix protein 2	SRRM2	S2100+T2104+S2102	NHsGsRtPPVALNSSR		0.62	0.48	0.55	0.56	0.61	0.58	1
A0AUK8	Serine/arginine repetitive matrix protein 2	SRRM2	S2102	NHSGsRTPPVALNSSR		0.92	0.73	0.6	0.66	0.74	0.74	1
A0AUK8	Serine/arginine repetitive matrix protein 2	SRRM2	S2132	CRsPGMLEPLGSSR		0.66	0.81	0.62	0.69	0.6	0.72	1
A0AUK8	Serine/arginine repetitive matrix protein 2	SRRM2	S2272	TPAAAAAMNLAsPR		0.64	0.79	0.61	0.6	0.54	0.49	1
A0AUK8	Serine/arginine repetitive matrix protein 2	SRRM2	S2407+T2409	ARsRtPPSAPSQSR		0.5	0.38	0.45	0.38	0.33	0.49	1
A0AUK8	Serine/arginine repetitive matrix protein 2	SRRM2	S2581	RVPsPTPAPK		0.8	0.78	0.54	0.69	0.83	0.9	1
A0AUK8	Serine/arginine repetitive matrix protein 2	SRRM2	S322/ S323 *	GEGDAPFSEPGTTSTQRPsSPETATK/ GEGDAPFSEPGTTSTQRPSsPETATK		1.08	1.01	0.92	0.79	0.92	0.85	1
Q9UQ35	Serine/arginine repetitive matrix protein 2	SRRM2	S875/ S876 *	SCFEsSPDPELK/ SCFESsPDPELK		1.06317	0.840844	0.856134	1.14089	0.85706	0.951654	1
A0AUK8	Serine/arginine repetitive matrix protein 2	SRRM2	S895	HSCSGSsPPR		0.66	0.51	0.54	0.5	0.57	0.8	1
A0AUK8	Serine/arginine repetitive matrix protein 2	SRRM2	S924	AIIsPR		0.79	0.83	0.69	0.7	0.77	0.82	1
A0AUK8	Serine/arginine repetitive matrix protein 2	SRRM2	T1003	AQtPPGPSLSGSK		0.79	0.61	0.73	0.73	0.69	0.76	1
A0AUK8	Serine/arginine repetitive matrix protein 2	SRRM2	T1043	SStPPGESYFGVSSLQLK		0.92	0.91	0.69	0.86	0.87	0.77	1
A0AUK8	Serine/arginine repetitive matrix protein 2	SRRM2	T1208	DTLRtPPRER		1.69	1.15	0.92	0.95	1.39	1.39	1
A0AUK8	Serine/arginine repetitive matrix protein 2	SRRM2	T1492	ALPQtPRPR		0.63	0.73	0.72	0.58	0.49	0.62	1
A0AUK8	Serine/arginine repetitive matrix protein 2	SRRM2	T1531	TVARtPLGQR		1.1	0.95	0.95	0.65	0.93	0.88	1
A0AUK8	Serine/arginine repetitive matrix protein 2	SRRM2	T2409	SRtPPSAPSQSR		0.94	0.6	0.49	0.52	0.7	0.76	1
Q9BXP5	Serrate RNA effector molecule homolog	SRRT	S540	TQLWAsEPGTPPLPTSLPSQNPILK		0.7	1.04	0.94	0.9	0.82	0.8	1
Q9BXP5	Serrate RNA effector molecule homolog	SRRT	S540/ T544/ T549/ S550 *	TQLWAsEPGTPPLPTSLPSQNPILK/ TQLWASEPGtPPLPTSLPSQNPILK/ TQLWASEPGTPPLPtSLPSQNPILK/ TQLWASEPGTPPLPTsLPSQNPILK		0.44	1.06	0.53	0.72	0.49	0.73	1
Q9BXP5	Serrate RNA effector molecule homolog	SRRT	S67	RFsPPR		1.02	1.02	1.27	0.85	0.82	0.81	1
B5BUB5	Lupus La protein	SSB	S366	FAsDDEHDEHDENGATGPVKR		0.7	0.8	0.65	0.75	0.83	0.74	1
B5BUB5	Lupus La protein	SSB	S366	TKFAsDDEHDEHDENGATGPVKR		0.46	0.84	0.59	0.72	0.76	0.64	1
Q08945	FACT complex subunit SSRP1	SSRP1	S437/ Y438/ Y441/ S444 *	EGMNPsYDEYADSDEDQHDAYLER/ EGMNPSyDEYADSDEDQHDAYLER/ EGMNPSYDEyADSDEDQHDAYLER/ EGMNPSYDEYADsDEDQHDAYLER		0.49	0.66	0.5	0.42	0.42	0.5	1
Q08945	FACT complex subunit SSRP1	SSRP1	Y438/ Y441/ S444 *	EGMNPSyDEYADSDEDQHDAYLER/ EGMNPSYDEyADSDEDQHDAYLER/ EGMNPSYDEYADsDEDQHDAYLER		0.701869	0.675312	0.621492	0.759725	0.690822	0.661611	1
Q13586	Stromal interaction molecule 1	STIM1	S567	LIEGVHPGsLVEKLPDSPALAK		0.62	0.88	0.69	0.78	0.9	0.66	1
B5BU83	Stathmin	STMN1	S16	RAsGQAFELILSPR		1.37	1.06	1.48	1.21	1.52	1.35	1
B5BU83	Stathmin	STMN1	S16+S25	AsGQAFELILsPR		1.00854	1.20649	0.961666	1.31396	1.22574	1.10297	1
B5BU83	Stathmin	STMN1	S25	ASGQAFELILsPR		1.3	1.74	1.34	2.03	1.67	1.73	1
B5BU83	Stathmin	STMN1	S38	ESVPEFPLsPPK		0.84	0.33	0.77	0.85	0.76	0.73	1
A2IDB9	STIP1 homology and U box-containing protein 1	STUB1	S19	LGAGGGsPEKSPSAQELK		1.06	0.76	0.87	0.9	0.88	1.11	1
A2IDB9	STIP1 homology and U box-containing protein 1	STUB1	S23	LGAGGGSPEKsPSAQELK		0.41	0.78	0.71	0.66	0.68	0.65	1
B4DZJ7	Transcription elongation factor SPT5	SUPT5H	S666	DVTNFTVGGFAPMsPR		0.76	0.71	0.82	0.83	0.79	0.69	1
B3KNS8	Surfeit locus protein 6.	SURF6	S138	ELsPAALEK		0.74	0.73	0.69	0.74	0.57	0.72	1
B2RBI2	Synapse-associated protein 1.	SYAP1	S267/ S269/ S273/ S277 *	TQEDEEEIsTSPGVSEFVSDAFDACNLNQEDLRK/ TQEDEEEISTsPGVSEFVSDAFDACNLNQEDLRK/ TQEDEEEISTSPGVsEFVSDAFDACNLNQEDLRK/ TQEDEEEISTSPGVSEFVsDAFDACNLNQEDLRK		0.27	0.14	0.19	0.29	0.24	0.06	1
B2RBI2	Synapse-associated protein 1.	SYAP1	T248	EQDLPLAEAVRPKtPPVVIK		0.66	0.62	0.64	0.57	0.67	0.6	1
P43405	Tyrosine-protein kinase SYK	SYK	Y323	QESTVSFNPyEPELAPWAADKGPQR		1.88	1.03	1.35	2.26	3.2	2.8	1
Q8TC07	TBC1 domain family, member 15, isoform CRA_c	TBC1D15	S227	SLSQsFENLLDEPAYGLIQK		0.3	0.32	0.13	0.27	0.35	0.15	1
O60343	TBC1 domain family member 4	TBC1D4	S569/ S570 *	SLTsSLENIFSR/ SLTSsLENIFSR		0.69	0.65	0.62	0.65	0.44	0.86	1
O60343	TBC1 domain family member 4	TBC1D4	S570	SLTSsLENIFSR		0.54	0.54	0.44	0.65	0.66	0.61	1
O60343	TBC1 domain family member 4	TBC1D4	S666	AQGVRsPLLR		1.14	0.9	0.95	0.92	0.94	0.98	1
P23193	Transcription elongation factor A protein 1	TCEA1	S100	KKEPAITSQNsPEAR		0.7	0.62	0.42	0.57	0.69	0.67	1
Q13428	Treacle protein	TCOF1	S1228	LDSsPSVSSTLAAK		0.62	0.59	0.4	0.52	0.52	0.43	1
Q13428	Treacle protein	TCOF1	S1378	LGAGEGGEASVsPEKTSTTSK		0.6	0.63	0.48	0.54	0.62	0.6	1
Q13428	Treacle protein	TCOF1	S156	TVANLLSGKsPR		0.73	0.78	0.76	0.83	0.76	0.86	1
Q13428	Treacle protein	TCOF1	S375	TSQVGAAsAPAKESPR		1	0.67	0.44	0.6	0.74	0.91	1
Q13428	Treacle protein	TCOF1	T581/ S582/ S583 *	SLGNILQAKPtSSPAKGPPQK/ SLGNILQAKPTsSPAKGPPQK/ SLGNILQAKPTSsPAKGPPQK		0.33	0.64	0.42	0.62	0.63	0.39	1
Q9Y4R8	Telomere length regulation protein TEL2 homolog	TELO2	S836	LLPPAsP		0.64	0.51	0.59	0.52	0.56	0.47	1
Q15554	Telomeric repeat-binding factor 2	TERF2	S323	DLVLPTQALPAsPALK		0.92	0.79	0.89	0.83	0.79	0.77	1
B4DQN4	Telomeric repeat-binding factor 2-interacting protein 1	TERF2IP	S203	YLLGDAPVsPSSQK		0.66	0.74	0.68	0.76	0.62	0.71	1
Q01664	Transcription factor AP-4	TFAP4	S123/ S124 *	FIQELSGsSPK/ FIQELSGSsPK		0.51	0.58	0.61	0.74	0.85	0.53	1
P0C1Z6	TCF3 fusion partner	TFPT	S249+S252	LLPYPTLAsPAsD		0.51	0.59	0.61	0.76	0.6	0.47	1
P0C1Z6	TCF3 fusion partner	TFPT	S252	LLPYPTLASPAsD		0.65	0.54	0.46	0.58	0.46	0.41	1
A8K6Q8	Transferrin receptor protein 1	TFRC	Y20	SAFSNLFGGEPLSyTR		0.45	0.61	0.7	0.62	1.01	1.19	1
Q05D20	Thyroid hormone receptor-associated protein 3	THRAP3	S243	ASAVSELsPR		0.75	0.73	0.67	0.61	0.71	0.8	1
Q05D20	Thyroid hormone receptor-associated protein 3	THRAP3	S248	ERsPALKSPLQSVVVR		0.49	0.54	0.49	0.66	0.66	0.61	1
Q05D20	Thyroid hormone receptor-associated protein 3	THRAP3	S248+S253	ERsPALKsPLQSVVVR		0.61	0.72	0.56	0.73	0.68	0.66	1
Q05D20	Thyroid hormone receptor-associated protein 3	THRAP3	S379	GSFsDTGLGDGK		0.64	0.49	0.64	0.57	0.51	0.59	1
Q05D20	Thyroid hormone receptor-associated protein 3	THRAP3	S682	RIDIsPSTFR		0.69	0.81	0.88	0.66	0.81	0.71	1
Q5JTD0	Tight junction-associated protein 1	TJAP1	S300	GsPEEELPLPAFEK		0.64	0.56	0.52	0.45	0.42	0.47	1
Q04726	Transducin-like enhancer protein 3	TLE3	S203	ESSANNSVsPSESLR		1.3	0.83	0.59	0.7	1.12	1.14	1
P42167	Lamina-associated polypeptide 2, isoforms beta/gamma	TMPO	S159	SsTPLPTISSSAENTR		0.89	0.77	0.77	0.74	0.79	0.74	1
P42167	Lamina-associated polypeptide 2, isoforms beta/gamma	TMPO	S306	HAsPILPITEFSDIPR		0.66	0.67	0.64	0.6	0.65	0.66	1
P42167	Lamina-associated polypeptide 2, isoforms beta/gamma	TMPO	S66/ S67/ T74 *	GPPDFsSDEEREPTPVLGSGAAAAGR/ GPPDFSsDEEREPTPVLGSGAAAAGR/ GPPDFSSDEEREPtPVLGSGAAAAGR		0.69	0.44	0.75	0.8	0.71	0.62	1
P42167	Lamina-associated polypeptide 2, isoforms beta/gamma	TMPO	S67	GPPDFSsDEEREPTPVLGSGAAAAGR		0.59	0.53	0.7	0.57	0.73	0.7	1
P42167	Lamina-associated polypeptide 2, isoforms beta/gamma	TMPO	S67+S66/ S67+T74/ T74+S66 *	GPPDFssDEEREPTPVLGSGAAAAGR/ GPPDFSsDEEREPtPVLGSGAAAAGR/ GPPDFsSDEEREPtPVLGSGAAAAGR		0.78	0.85	0.72	0.78	0.79	0.76	1
A7E2A3	TRAF2 and NCK-interacting protein kinase.	TNIK	S769	SEGsPVLPHEPAK		0.82	0.58	0.82	0.88	0.82	0.94	1
Q9C0C2	182 kDa tankyrase-1-binding protein.	TNKS1BP1	S672	TEAQDLCRAsPEPPGPESSSR		1.05	0.75	0.59	0.89	0.95	0.89	1
Q9C0C2	182 kDa tankyrase-1-binding protein.	TNKS1BP1	S691	WLDDLLAsPPPSGGGAR		0.56	0.66	0.63	0.58	0.48	0.64	1
O15417	Trinucleotide repeat-containing gene 18 protein	TNRC18	S1857	ALsPGLEESGLGLLAR		0.76	0.88	0.9	0.68	0.7	0.81	1
B4E1M9	TOM1-like protein 1	TOM1L1	S323	EATNTTSEPSAPSQDLLDLSPsPR		0.4	0.51	0.47	0.54	0.53	0.4	1
P11388	DNA topoisomerase 2-alpha	TOP2A	S1213	TQMAEVLPsPR		0.81	0.63	0.82	0.83	0.88	0.8	1
P11388	DNA topoisomerase 2-alpha	TOP2A	S1247	IKNENTEGsPQEDGVELEGLK		0.56	0.53	0.65	0.74	0.75	0.66	1
P11388	DNA topoisomerase 2-alpha	TOP2A	S1387/ S1391/ S1392/ S1393/ S1403/ S1406 *	SVVSDLEADDVKGsVPLSSSPPATHFPDETEITNPVPK/ SVVSDLEADDVKGSVPLsSSPPATHFPDETEITNPVPK/ SVVSDLEADDVKGSVPLSsSPPATHFPDETEITNPVPK/ SVVSDLEADDVKGSVPLSSsPPATHFPDETEITNPVPK/ SVVSDLEADDVKGSVPLSSSPPATHFPDEtEITNPVPK/ SVVSDLEADDVKGSVPLSSSPPATHFPDETEItNPVPK		0.73	0.67	0.79	0.64	0.8	0.71	1
P11388	DNA topoisomerase 2-alpha	TOP2A	S1387/ T1406 *	SVVSDLEADDVKGsVPLSSSPPATHFPDETEITNPVPK/ SVVSDLEADDVKGSVPLSSSPPATHFPDETEItNPVPK		0.21	0.42	0.51	0.59	0.7	0.4	1
P11388	DNA topoisomerase 2-alpha	TOP2A	S1525	YLEEsDEDDLF		0.62	0.62	0.41	0.59	0.54	0.38	1
Q02880	DNA topoisomerase 2-beta	TOP2B	S1466/ S1471/ S1473 *	SEDDSAKFDsNEEDSASVFSPSFGLK/ SEDDSAKFDSNEEDsASVFSPSFGLK/ SEDDSAKFDSNEEDSAsVFSPSFGLK		0.22	0.63	0.32	0.53	0.36	0.55	1
Q02880	DNA topoisomerase 2-beta	TOP2B	S1476	SEDDSAKFDSNEEDSASVFsPSFGLK		0.94	0.77	0.93	0.92	0.88	0.87	1
Q02880	DNA topoisomerase 2-beta	TOP2B	S1524+S1526	VVEAVNSDsDsEFGIPK		0.48	0.54	0.56	0.46	0.61	0.61	1
Q02880	DNA topoisomerase 2-beta	TOP2B	S1581	KTSFDQDsDVDIFPSDFPTEPPSLPR		0.83	0.8	0.68	0.91	0.85	0.96	1
Q5JTV8	Torsin-1A-interacting protein 1.	TOR1AIP1	S143	LQQQHSEQPPLQPsPVMTR		0.56	0.65	0.54	0.48	0.66	0.83	1
P04637	Cellular tumor antigen p53	TP53	S314/ S315 *	ALPNNTSsSPQPK/ ALPNNTSSsPQPK		0.49	0.59	0.6	0.54	0.46	0.71	1
Q12888	Tumor suppressor p53-binding protein 1	TP53BP1	S380	STPFIVPSsPTEQEGR		0.61	0.72	0.55	0.57	0.6	0.53	1
P55327	Tumor protein D52	TPD52	S176	NSPTFKsFEEK		0.5	0.5	0.34	0.43	0.38	0.27	1
P60174	Triosephosphate isomerase	TPI1	S21	KQsLGELIGTLNAAK		0.77	1	1.11	1.18	1.16	0.96	1
A0PJC9	Nucleoprotein TPR.	TPR	S2155	TDGFAEAIHsPQVAGVPR		0.62	0.69	0.57	0.55	0.62	0.62	1
B2RDQ3	Transformer-2 protein homolog beta	TRA2B	S264+S266	RRsPsPYYSR		0.79	0.56	0.48	0.39	0.59	0.66	1
A8K5L6	TRAF-type zinc finger domain-containing protein 1	TRAFD1	T414/ S415 *	LDSQPQEtSPELPR/ LDSQPQETsPELPR		0.83	0.74	0.79	0.65	0.61	0.71	1
B4DR68	Heat shock protein 75 kDa, mitochondrial	TRAP1	Y498	NIyYLCAPNR		0.04	0.13	0.09	0.11	0.14	0.15	1
B2R8R5	Transcription intermediary factor 1-beta	TRIM28	S41/ S43/ S45/ S49/ S50 *	STAPSAAAsASASAAASSPAGGGAEALELLEHCGVCR/ STAPSAAASAsASAAASSPAGGGAEALELLEHCGVCR/ STAPSAAASASAsAAASSPAGGGAEALELLEHCGVCR/ STAPSAAASASASAAAsSPAGGGAEALELLEHCGVCR/ STAPSAAASASASAAASsPAGGGAEALELLEHCGVCR		0.877444	0.571214	0.715052	0.670709	0.728017	0.668634	1
B2R8R5	Transcription intermediary factor 1-beta	TRIM28	S473	SRsGEGEVSGLMR		0.55	0.67	0.57	0.57	0.57	0.56	1
B2R8R5	Transcription intermediary factor 1-beta	TRIM28	S489	VsLERLDLDLTADSQPPVFK		0.72	0.69	0.57	0.81	0.65	0.47	1
Q13263	Transcription intermediary factor 1-beta	TRIM28	S594	LAsPSGSTSSGLEVVAPEGTSAPGGGPGTLDDSATICR		0.394471	1.24674	0.832955	0.614007	1.12883	0.260176	1
B2R8R5	Transcription intermediary factor 1-beta	TRIM28	S594+S596	LAsPsGSTSSGLEVVAPEGTSAPGGGPGTLDDSATICR		0.43	0.88	0.75	0.83	0.73	0.6	1
B2R8R5	Transcription intermediary factor 1-beta	TRIM28	S594+S596/ S594+S598 *	LAsPsGSTSSGLEVVAPEGTSAPGGGPGTLDDSATICR/ LAsPSGsTSSGLEVVAPEGTSAPGGGPGTLDDSATICR		0.54	0.57	0.43	0.27	0.51	0.62	1
B2R8R5	Transcription intermediary factor 1-beta	TRIM28	S594+S598+T599	LAsPSGstSSGLEVVAPEGTSAPGGGPGTLDDSATICR		1.2	1.18	0.45	1.27	1.33	1.33	1
B2R8R5	Transcription intermediary factor 1-beta	TRIM28	S596+T599/ S598+T599 *	LASPsGStSSGLEVVAPEGTSAPGGGPGTLDDSATICR/ LASPSGstSSGLEVVAPEGTSAPGGGPGTLDDSATICR		0.74	0.38	0.69	0.54	0.63	0.62	1
B2R8R5	Transcription intermediary factor 1-beta	TRIM28	S828	FSAVLVEPPPMSLPGAGLSSQELsGGPGDGP		0.67	0.47	0.49	0.57	0.44	0.35	1
B2R8R5	Transcription intermediary factor 1-beta	TRIM28	Y517	VFPGSTTEDyNLIVIER		1.47	1.71	2.22	1.49	2.31	3.32	1
Q9Y4A5	Transformation/transcription domain-associated protein	TRRAP	S1630/ T1633 *	FITLLLPGGAQTAVRPGSPsTSTMR/ FITLLLPGGAQTAVRPGSPSTStMR		0.94	0.95	0.59	0.84	0.61	0.49	1
Q14166	Tubulin--tyrosine ligase-like protein 12.	TTLL12	S16	SsPGQTPEEGAQALAEFAALHGPALR		0.8	0.77	0.66	0.79	0.72	0.66	1
A8K0B8	Tubulin alpha-1A chain	TUBA1A	S48	TIGGGDDsFNTFFSETGAGK		0.94	0.95	0.94	1.14	1.08	0.97	1
P68363	Tubulin alpha-1B chain	TUBA1B	S340	sIQFVDWCPTGFK		0.75	0.67	0.68	0.86	0.76	0.71	1
P07437	Tubulin beta chain	TUBB	Y340	NSSyFVEWIPNNVK		0.12	0.11	0.21	0.28	0.29	0.35	1
Q96CW5	Gamma-tubulin complex component 3	TUBGCP3	Y114	VSSyATLFAQALPR		0.04	0.11	0.1	0.09	0.2	0.1	1
B5BU25	Splicing factor U2AF 65 kDa subunit	U2AF2	S79	GAKEEHGGLIRsPR		0.73	0.85	0.73	0.76	0.74	0.73	1
Q14157	Ubiquitin-associated protein 2-like	UBAP2L	S454	SPAVATSTAAPPPPSsPLPSK		0.67	0.73	0.72	0.67	0.72	0.62	1
Q14157	Ubiquitin-associated protein 2-like	UBAP2L	S608	RYPSSISsSPQKDLTQAK		0.89	0.51	0.97	0.96	0.69	0.75	1
Q6ZU65	Ubinuclein-2.	UBN2	S13	RVAFISLsPVR		0.89	0.81	0.74	0.66	0.77	0.76	1
Q14694	Ubiquitin carboxyl-terminal hydrolase 10	USP10	S211	TCNsPQNSTDSVSDIVPDSPFPGALGSDTR		0.74	0.87	0.72	0.64	0.61	0.78	1
Q9UPU5	UBIQUITIN CARBOXYL-TERMINAL HYDROLASE 24.	USP24	S2561	TIsAQDTLAYATALLNEK		0.45	0.38	0.43	0.41	0.44	0.32	1
B7Z7L9	U4/U6.U5 tri-snRNP-associated protein 2	USP39	S46	DREREPEAASSRGsPVR		1.59	0.63	1.13	0.72	0.97	1.28	1
Q96K76	Ubiquitin carboxyl-terminal hydrolase 47	USP47	S832	LFVLLPEQsPVSYSK		0.58	0.58	0.53	0.59	0.49	0.56	1
P46939	Utrophin	UTRN	Y3111	LHyPMVEYCIPTTSGEDVR		0.07	0.09	0.11	0.04	0.11	0.13	1
B0YJC4	Vimentin.	VIM	Y117	FANyIDK		0.25	0.06	0.11	0.34	0.3	0.36	1
C9JJN9	Vacuolar protein sorting-associated protein 8 homolog.	VPS8	Y1257	QDyCSICLQQYK		0.24	0.42	0.43	0.34	0.59	0.52	1
Q8IV63	Serine/threonine-protein kinase VRK3	VRK3	S82+S83	LSLFSDGDssESEDTLSSSER		0.49	0.37	0.5	0.61	0.62	0.43	1
Q9BTA9	WW domain-containing adapter protein with coiled-coil.	WAC	T495	QGPVSQSAtQQPVTADKQQGHEPVSPR		1.04	0.8	0.69	1.15	1.27	1.16	1
A7E2B5	Wings apart-like protein homolog	WAPAL	S221	RPEsPSEISPIK		0.83	0.61	0.58	0.68	0.75	0.77	1
O00401	Neural Wiskott-Aldrich syndrome protein	WASL	Y256	VIyDFIEK		0.2	0.23	0.28	0.53	0.5	0.58	1
O43379	WD repeat-containing protein 62.	WDR62	S1228	SIsLGDSEGPIVATLAQPLR		0.78	0.6	0.53	0.64	0.69	0.5	1
A8K330	WD repeat-containing protein 75.	WDR75	S796	VQDTsNTGLGEDIIHQLSK		1.04	0.86	1.25	1.33	1.28	1.11	1
C6ZGQ9	Telomerase Cajal body protein 1	WDR79	T489/ S491 *	VFPEPtESGDEGEELGLPLLSTR/ VFPEPTEsGDEGEELGLPLLSTR		0.51	0.48	0.33	0.51	0.57	0.3	1
B2RDN9	ATP-dependent DNA helicase 2 subunit 1	XRCC6	S477	SDsFENPVLQQHFR		0.63	0.75	0.58	0.66	0.74	0.61	1
P46937	65 kDa Yes-associated protein	YAP1	S109	QAsTDAGTAGALTPQHVR		0.9	0.66	0.6	0.69	0.78	0.9	1
P46937	65 kDa Yes-associated protein	YAP1	S109/ T110*	QAsTDAGTAGALTPQHVR/ QAStDAGTAGALTPQHVR		0.48	0.47	0.53	0.38	0.54	0.51	1
P46937	65 kDa Yes-associated protein	YAP1	S164	QSsFEIPDDVPLPAGWEMAK		0.5	0.39	0.34	0.48	0.46	0.4	1
A0JLU4	Nuclease-sensitive element-binding protein 1	YBX1	S165/ S167/ S174 *	NYQQNYQNsESGEKNEGSESAPEGQAQQR/ NYQQNYQNSEsGEKNEGSESAPEGQAQQR/ NYQQNYQNSESGEKNEGsESAPEGQAQQR		1.19	1.1	0.44	1.07	1.33	1.45	1
Q96MU7	YTH domain-containing protein 1	YTHDC1	S308	GIsPIVFDR		0.48	0.45	0.49	0.53	0.59	0.53	1
Q5T200	Zinc finger CCCH domain-containing protein 13.	ZC3H13	S64	FVHGPsPR		1.74	1.37	1.28	1.34	1.65	1.51	1
Q5T200	Zinc finger CCCH domain-containing protein 13.	ZC3H13	S877	SLsPSHLTEDR		0.7	0.72	0.64	0.69	0.64	0.65	1
Q86VM9	Zinc finger CCCH domain-containing protein 18	ZC3H18	S536	LGVSVSPsR		0.97	0.8	0.93	0.65	0.86	0.83	1
Q5VUA4	Zinc finger protein 318	ZNF318	S173	LGsPVDNLEDMDRDDLTDDSVFTR		0.83	0.98	0.63	0.66	0.77	0.86	1
A8K583	Zinc finger protein 638	ZNF638	S1401	AVIVSsPK		0.67	0.61	0.63	0.79	0.7	0.76	1
Q8N1G0	Zinc finger protein 687.	ZNF687	S253	ATDIPASAsPPPVAGVPFFK		0.73	0.57	0.43	0.47	0.47	0.26	1
B3KU06	Zinc finger protein 828.	ZNF828	S416	AVPPVsPELR		0.52	0.48	0.43	0.69	0.56	0.46	1
B3KU06	Zinc finger protein 828.	ZNF828	S476	GGsPDLWK		0.78	0.79	0.7	0.78	0.81	0.65	1
O95218	Zinc finger Ran-binding domain-containing protein 2	ZRANB2	S120	ENVEYIEREEsDGEYDEFGR		0.77	0.62	0.76	0.67	0.77	0.73	1
O95218	Zinc finger Ran-binding domain-containing protein 2	ZRANB2	S153	EVEDKEsEGEEEDEDEDLSK		0.48	0.46	0.35	0.36	0.3	0.45	1

## Sheet: Replicate 1
List of protein phosphorylation sites. Replicate 1
* phosphorylation position could not be unambiguously assigned based on spectra obtained
s, t, y indicates phospho-Ser, phospho-Thr, and phospho-Tyr, respectively
Accession #	Protein name	Protein symbol	Phosphorylation site	Sequence	mascot score		0h	0.5h	1h	2h	4h	8h	24h
Q15019	Septin-2	SEPT2	S218	IYHLPDAEsDEDEDFKEQTR	21		0.904143	0.799895	0.961479	0.800566	0.789629	0.912877	1
Q9NRG9	Aladin	AAAS	S495	FsPVLGR	19		1.03976	0.792365	0.954919	0.941078	1.04755	0.937566	1
B7ZLC4	AP2-associated protein kinase 1	AAK1	S637	ILsDVTHSAVFGVPASK	31.1		1.656	0.947355	1.58827	1.34921	1.34972	1.59178	1
Q8NE71	ATP-binding cassette sub-family F member 1	ABCF1	S109	LSVPTsDEEDEVPAPKPR	22		0.676881	1.17382	0.768755	0.84159	0.919698	0.689838	1
Q9H3P7	Golgi resident protein GCP60	ACBD3	S43	LEVSVDGLTLSPDPEERPGAEGAPLLPPPLPPPsPPGSGR	57.17		0.165965	-0.0155143	0.0799364	0.171074	0.268282	0.199973	1
Q9UKV3	Apoptotic chromatin condensation inducer in the nucleus	ACIN1	S1004	TAQVPsPPR	30.03		0.746868	0.823003	0.695637	0.603656	0.741031	0.684371	1
P53396	ATP-citrate synthase	ACLY	Y682	TTDGVyEGVAIGGDR	73		0.590278	0.547616	0.538777	0.446605	0.762882	0.70092	1
P60709	Actin, cytoplasmic 1	ACTB	Y218	LCyVALDFEQEMATAASSSSLEK	64		0.0466027	0	0.035726	0.0324712	0.067611	0.0930338	1
A2A3P0	Alpha-adducin	ADD1	S358	SPGsPVGEGTGSPPKWQIGEQEFEALMR	40.03		0.352463	0.350773	0.306382	0.405308	0.387173	0.390014	1
A2A3P0	Alpha-adducin	ADD1	Y407	ySDVEVPASVTGYSFASDGDSGTCSPLR	46		0.0586829	-0.00926166	0.149834	0.0288184	0.346461	0.246083	1
P52594	Arf-GAP domain and FG repeats-containing protein 1	AGFG1	Y327	AGLQTADKyAALANLDNIFSAGQGGDQGSGFGTTGK	43		0.0183038	0.0170384	0.0341504	0.101749	0.299485	0.112845	1
P54819	Adenylate kinase 2, mitochondrial	AK2	Y190	LQAyHTQTTPLIEYYR	41		0.160036	0.0580885	0.171187	0.169607	0.121247	0.165944	1
Q96B36	Proline-rich AKT1 substrate 1	AKT1S1	S183	sLPVSVPVWGFK	46.7		1.16835	0.636177	1.26952	0.854517	1.89749	1.49607	1
A8K4R4	Alsin	ALS2	S483+S492	RLsLPGLLSQVsPR	48		0.860168	0.589103	0.554487	0.798039	0.682412	0.718814	1
A8K4R4	Alsin	ALS2	S492	LSLPGLLSQVsPR	60		0.906044	0.551663	0.542919	0.661733	0.665206	0.737974	1
Q01433	AMP deaminase 2	AMPD2	S168	QIsQDVKLEPDILLR	35.15		0.814775	0.76932	0.798713	0.748765	1.07957	1.33481	1
Q9H1A4	Anaphase-promoting complex subunit 1	ANAPC1	S688	NFDFEGSLsPVIAPK	52		0.581186	0.572227	0.712787	0.661636	0.645489	0.603732	1
Q53RE8	Ankyrin repeat domain-containing protein 39	ANKRD39	Y65	AEDPSQPDSAGyTALHYASR	54		0	0	0.0136421	0.0701124	0.224579	0.260723	1
Q9NWB6	Arginine and glutamate-rich protein 1.	ARGLU1	S77	ASsPPDRIDIFGR	22		0.92706	0.607881	0.791908	0.842995	0.862962	0.888538	1
Q07960	Rho GTPase-activating protein 1	ARHGAP1	S51	SSsPELVTHLK	27.7		0.880004	0.680929	0.59063	0.761409	0.896129	0.836391	1
B7Z3C7	Rho guanine nucleotide exchange factor 6	ARHGEF6	S488	MsGFIYQGK	29.66		0.931891	0.948658	1.03017	0.919557	1.03853	1.28875	1
P56211	cAMP-regulated phosphoprotein 19	ARPP19	S62	YFDsGDYNMAK	41.8		0.934508	0.768949	1.12853	0.878002	0.939655	0.699914	1
A1L3Z2	Cyclic AMP-dependent transcription factor ATF-2	ATF2	S112	MPLDLsPLATPIIR	45		0.400889	0.375562	0.418347	0.384265	0.491389	0.436908	1
B3KPJ2	Probable cation-transporting ATPase 13A1.	ATP13A1	S899	RRPRDsPTLSNSGIR	83.13		1.15719	0.82446	0.935536	0.566371	0.990507	1.16419	1
P05023	Sodium/potassium-transporting ATPase subunit alpha-1	ATP1A1	Y260	GIVVyTGDR	45.19		0.857838	0.844726	0.744982	0.645903	2.72699	1.51159	1
Q8WWM7	Ataxin-2-like protein	ATXN2L	S339	QGSGREsPSLASR	39		1.23899	0.647004	0.643871	0.767629	1.07811	1.05499	1
Q8WWM7	Ataxin-2-like protein	ATXN2L	T31/ S32 *	RPPGGtSPPNGGLPGPLATSAAPPGPPAAASPCLGPVAAAGSGLR/ RPPGGTsPPNGGLPGPLATSAAPPGPPAAASPCLGPVAAAGSGLR	26		0.500323	0.615292	0.71291	0.400979	0.630493	0.668207	1
Q9UQB8	Brain-specific angiogenesis inhibitor 1-associated protein 2	BAIAP2	Y491	QRPySVAVPAFSQGLDDYGAR	47		0.0442398	0.232172	0.332688	0.305124	0.444995	0.230807	1
Q9UHR4	Brain-specific angiogenesis inhibitor 1-associated protein 2-like protein 1	BAIAP2L1	S414	LLEENETEAVTVPTPsPTPVR	57.05		0.604015	0.505532	0.371816	0.828643	0.65792	0.533804	1
O75531	Barrier-to-autointegration factor	BANF1	Y43	AyVVLGQFLVLK	52		0.0683886	0.0430949	0.012569	0.0223821	0.12605	0.0366912	1
Q9UIG0	Tyrosine-protein kinase BAZ1B	BAZ1B	S349	SLSGsPLK	21		0.983368	0.926704	0.770432	0.733181	0.79208	0.797478	1
Q9H165	B-cell lymphoma/leukemia 11A	BCL11A	S625+S627	LLLGsPsSLSPFSK	42.41		0.944768	0.634687	0.876412	0.956996	1.07737	0.639175	1
A2RU75	Bcl-2-associated transcription factor 1	BCLAF1	S512	LKDLFDYsPPLHK	32		0.898025	0.736731	0.876817	0.967915	0.8598	0.935902	1
A2RU75	Bcl-2-associated transcription factor 1	BCLAF1	S658	IDIsPSTLR	36		0.918076	0.708028	0.894443	0.727076	0.797269	0.92072	1
A2RU75	Bcl-2-associated transcription factor 1	BCLAF1	Y383/ S385 *	AEGEWEDQEALDyFSDKESGK/ AEGEWEDQEALDYFsDKESGK	20.53		1.03787	1.06041	0.853326	0.945885	0.962592	0.932192	1
A4D1T4	B-Raf proto-oncogene serine/threonine-protein kinase	BRAF	S364	SsSAPNVHINTIEPVNIDDLIR	46.64		1.00914	0.632215	0.917079	0.546286	0.790814	0.724736	1
B4DS09	Bromodomain-containing protein 3	BRD3	S263	SEsPPPLSDPK	20		0.805279	0.840437	0.775987	0.796048	0.905361	1.07052	1
O60885	Bromodomain-containing protein 4	BRD4	S1117	IHsPIIR	43		0.791116	0.874232	0.935272	0.874913	0.878653	0.883376	1
Q9H0E9	bromodomain-containing protein 8 isoform 1 [Homo sapiens].	BRD8	T264	AtPPPSPLLSELLK	32		0.385357	0.38472	0.442746	0.444017	0.574182	0.390675	1
A4D123	Basic leucine zipper and W2 domain-containing protein 2.	BZW2	S412/ S414 *	FVEWLQNAEEEsESEGEEN/ FVEWLQNAEEESEsEGEEN	52.47		0.660766	0.34786	0.132079	0.995793	0.600778	0.813367	1
Q4AC94	C2 domain-containing protein 3.	C2CD3	Y564	KSyAGPPPK	23		0.48167	0.476114	0.63486	0.5174	0.645785	0.659533	1
B3KPX8	Uncharacterized protein C9orf78	C9orf78	S261	VGDTEKPEPERsPPNR	22		1.17923	0.605544	0.401973	0.6952	0.994793	1.10547	1
B3KPX8	Uncharacterized protein C9orf78	C9orf78	Y147	NAEDCLyELPENIR	48		0.315882	0.394498	1.08587	0.602612	0.88412	0.977496	1
P27824	Calnexin	CANX	S583	AEEDEILNRsPR	49		1.21402	1.18258	1.16192	1.15131	1.1936	1.12432	1
Q9Y2V2	Calcium-regulated heat stable protein 1	CARHSP1	S30+S32	ERsPsPLRGNVVPSPLPTR	21		1.59467	0.83865	1.14889	1.13428	1.11732	1.08106	1
Q9Y2V2	Calcium-regulated heat stable protein 1	CARHSP1	S52	TFsATVR	23.62		0.800654	0.662061	0.792895	0.541672	0.981682	0.978804	1
B7Z9H1	Caskin-2.	CASKIN2	Y253	NTyNQTALDIVNQFTTSQASR	65		0.337351	0.189599	0.301005	0.370527	0.457558	0.411337	1
B4DY99	Coiled-coil domain-containing protein 86	CCDC86	S18	LGGLRPEsPESLTSVSR	29		0.707087	0.84455	0.636516	0.820412	0.780234	0.934019	1
B4DY99	Coiled-coil domain-containing protein 86	CCDC86	S37/ T42 *	ALVEFEsNPEETREPGSPPSVQR/ ALVEFESNPEEtREPGSPPSVQR	26.84		0.839058	0.800056	0.716963	0.777649	0.61367	0.769419	1
B4DY99	Coiled-coil domain-containing protein 86	CCDC86	S91	LQQGAGLESPQGQPEPGAAsPQR	73		0.937429	1.22074	0.688625	0.722501	0.939306	0.853863	1
Q3V6T2	Girdin	CCDC88A	S1701	SsSQENLLDEVMK	36.83		1.09198	0.971962	1.00012	0.770604	0.938053	1.06252	1
Q3V6T2	Girdin	CCDC88A	Y1799	DSNPyATLPR	33		0.224059	-0.025467	0.25351	0.102635	0.367915	1.06295	1
Q14004	Cell division cycle 2-like protein kinase 5	CDC2L5	S662/ S664 *	CLLADLPLPPELPGGDDLsKSPEEK/ CLLADLPLPPELPGGDDLSKsPEEK	20		0.46487	0.366505	0.27798	0.370045	0.43519	0.300067	1
Q00587	Cdc42 effector protein 1	CDC42EP1	S121	NAIsLPQLNQAAYDSLVVGK	32.04		0.984824	0.84421	0.940859	0.652683	0.844875	0.92773	1
P06493	Cyclin-dependent Kinase 1	CDK1	T161	VYtHEVVTLWYR	33		1.09128	0.525947	0.954899	1.06717	1.16132	1.52572	1
P06493	Cyclin-dependent Kinase 1	CDK1	Y15	IGEGTyGVVYK	54.04		1.41622	1.19898	1.38477	1.23309	1.62038	1.4109	1
P24941	Cell division protein kinase 2	CDK2	T160	TYtHEVVTLWYR	44		1.00584	0.927877	1.06587	1.16786	1.17661	1.50541	1
Q00535	Cell division protein kinase 5	CDK5	Y15	IGEGTyGTVFK	32		0.484502	0.48503	0.681559	0.727184	1.04455	0.817539	1
Q5SW79	Centrosomal protein of 170 kDa	CEP170	S838	QGsFTIEKPSPNIPIELIPHINK	28		0.804565	0.585945	1.04591	0.951755	0.951038	0.875032	1
B2R7X3	Chromatin assembly factor 1 subunit B	CHAF1B	S410	GSsPGPRPVEGTPASR	28.46		1.04667	0.767274	0.563123	0.776805	0.886989	1.11774	1
Q96RK0	Protein capicua homolog.	CIC	T1375+S1382/ S1382+S1373 *	FAELPEFRPEEVLPSPtLQSLATsPR/ FAELPEFRPEEVLPsPTLQSLATsPR	24		0.187704	0.246045	0.239867	0.223072	0.294815	0.211293	1
O75122	CLIP-associating protein 2	CLASP2	T594	VLNtGSDVEEAVADALK	47.24		0.834389	0.63043	0.652506	0.853791	0.688697	0.679184	1
P54105	Methylosome subunit pICln	CLNS1A	S102	FEEESKEPVADEEEEDsDDDVEPITEFR	41.61		0.857773	0.82548	0.894422	0.963258	0.843091	1.01342	1
Q00610	Clathrin heavy chain 1	CLTC	Y1487	TSIDAyDNFDNISLAQR	34		0.0816317	-0.010379	0.127794	0.0491884	0.176913	0.0968408	1
P38432	Coilin	COIL	S301	LGFsLTPSK	30.26		1.14421	1.06312	1.41391	1.29001	1.45349	1.34459	1
Q14247	Src substrate cortactin	cortactin	Y545	YGLFPANyVELR	44		0.0560576	0.207785	0.116544	0.2266	0.331705	0.242683	1
B4E3L4	CREB-binding protein.	CREBBP	S2063	SIsPSALQDLLR	34.64		0.566022	0.65022	0.886874	0.798804	0.59283	0.764215	1
P46109	Crk-like protein.	CRKL	Y207	NSNSYGIPEPAHAyAQPQTTTPLPAVSGSPGAAITPLPSTQNGPVFAK	45.27		0.250769	0.457368	0.522118	0.66692	0.64765	0.514013	1
Q9NYV4	Cell division cycle 2-related protein kinase 7	CRKRS	S382+S383/ S382+S385/ S383+S385 *	HssISPVRLPLNSSLGAELSR/ HsSIsPVRLPLNSSLGAELSR/ HSsIsPVRLPLNSSLGAELSR	41.83		0.666572	0.548858	0.676689	0.712714	0.72013	0.684407	1
Q9NYV4	Cell division cycle 2-related protein kinase 7	CRKRS	S681+S685	HLLTDLPLPPELPGGDLsPPDsPEPK	35.37		0.314579	0.300287	0.139783	0.242753	0.192359	0.17294	1
Q53ET0	CREB-regulated transcription coactivator 2	CRTC2	S433	RVPLsPLSLLAGPADAR	49.26		0.768374	0.716545	0.494806	0.858723	0.769272	0.716075	1
Q6UUV7	CREB-regulated transcription coactivator 3	CRTC3	S370	LFSLsNPSLSTTNLSGPSR	49.85		1.08019	0.562723	0.646783	0.803424	0.837749	0.841254	1
B4DFQ5	Cleavage stimulation factor 77 kDa subunit	CSTF3	S691	RPNEDsDEDEEKGAVVPPVHDIYR	29.62		0.668574	0.556337	0.81286	0.671359	0.615137	0.664703	1
O15320	Cutaneous T-cell lymphoma-associated antigen 5	CTAGE5	S536	AFLsPPTLLEGPLR	38		0.706244	0.554073	0.616928	0.731917	0.753384	0.616513	1
B3KSR8	Catenin alpha-1	CTNNA1	S655	SRTsVQTEDDQLIAGQSAR	28		0.744037	0.915976	0.770008	0.802239	0.68765	0.911025	1
A8K1L7	Catenin beta-1	CTNNB1	S675	RLsVELTSSLFR	67		0.63467	0.58907	0.797613	0.695058	0.888098	0.680608	1
Q14247	Src substrate cortactin	CTTN	S418	LPSsPVYEDAASFK	23		0.619621	0.493222	0.519732	0.405055	0.551878	0.623177	1
B4E1I3	Death domain-associated protein 6	DAXX	S671	ICTLPSPPsPLASLAPVADSSTR	44		0.315216	0.562831	0.542437	0.542322	0.677253	0.584588	1
B3KSQ7	Drebrin	DBN1	S141/ S142 *	LsSPVLHR/ LSsPVLHR	42		0.981174	0.853742	0.854093	0.902265	0.994822	0.825204	1
Q08345	Epithelial discoidin domain-containing receptor 1	DDR1	Y796	NLYAGDyYR	45		-0.000169631	0.0177676	0.0505726	0.0503478	0.115251	0.11074	1
Q16832	Discoidin domain-containing receptor 2	DDR2	Y481	IFPLRPDyQEPSR	23.26		0.726667	0.62328	0.836992	0.625495	1.06754	1.00902	1
Q16832	Discoidin domain-containing receptor 2	DDR2	Y736	NLySGDYYR	48		0.0144556	0.0424775	0.0314847	0.0823136	0.146586	0.127738	1
Q16832	Discoidin domain-containing receptor 2	DDR2	Y736+Y740	NLySGDyYR	41		0.013981	0.0228811	0.0348899	0.100545	0.35287	0.28639	1
Q16832	Discoidin domain-containing receptor 2	DDR2	Y740	NLYSGDyYR	39		0.0154917	0.0396043	0.0393841	0.0879161	0.108772	0.0709438	1
B3KMI4	ATP-dependent RNA helicase DDX42	DDX42	S109+S111	QQFHSKPVDsDsDDDPLEAFMAEVEDQAAR	44.24		0.791461	0.796721	0.354358	0.528169	0.779354	0.434561	1
Q8NHQ9	ATP-dependent RNA helicase DDX55	DDX55	S594	TVDLGIsDLEDDC	41.54		0.57	0.52	0.42	0.55	0.54	0.62	1
O60832	H/ACA ribonucleoprotein complex subunit 4	DKC1	S513	EVELVsE	58		0.88474	0.775565	0.715704	0.902705	0.968653	0.881541	1
B4DQG8	DNA methyltransferase 1-associated protein 1	DMAP1	T445	DTIIDVVGAPLtPNSR	52.29		0.692238	0.633924	0.685937	0.874325	0.899141	0.876996	1
A8KAG0	DnaJ homolog subfamily B member 6	DNAJB6	S277	HAPHCLsEEEGEQDRPR	38.61		1.18572	1.05318	1.39922	1.18023	1.21485	1.04086	1
Q9H3Z4	DnaJ homolog subfamily C member 5	DNAJC5	S8	sLSTSGESLYHVLGLDK	52.48		0.819715	1.09633	0.786776	0.980738	1.06941	0.799261	1
Q6DEN2	DPYSL3 protein.	DPYSL3	S102	EESREPAPAsPAPAGVEIR	26		0.728328	0.446056	0.452592	0.650064	0.767687	0.840239	1
B4DX93	ISOFORM 2C OF CYTOPLASMIC DYNEIN 1 INTERMEDIATE CHAIN 2.	DYNC1I2	S81	EAEALLQSMGLTPESPIVPPPMsPSSK	52		0.260108	0.351805	0.219954	0.334517	0.390525	0.373394	1
A2RRG7	Cytoplasmic dynein 1 light intermediate chain 1	DYNC1LI1	S207	DFQEYVEPGEDFPAsPQRR	24		1.00177	0.63701	0.808181	1.00391	0.979343	1.06125	1
Q13627	Dual specificity tyrosine-phosphorylation-regulated kinase 1A	DYRK1A	Y321	IYQyIQSR	35.69		0.940063	1.01276	0.810669	0.941447	0.980127	0.878572	1
B7Z7V8	Enhancer of mRNA-decapping protein 4	EDC4	S723	GPGQVPTATSALSLELQEVEPLGLPQAsPSR	54		0.22549	0.205982	0.162528	0.281454	0.300732	0.133959	1
B7Z7V8	Enhancer of mRNA-decapping protein 4	EDC4	S729	TRsPDVISSASTALSQDIPEIASEALSR	60		0.0807219	0.0639524	0.00449788	0.0952118	0.0713995	0.027649	1
A4D1M6	Elongation factor 1-beta	EEF1B2	S95	YGPADVEDTTGSGATDsKDDDDIDLFGSDDEEESEEAKR	40.03		0.898033	0.943063	0.871022	1.02591	0.908653	0.844604	1
P29692	Elongation factor 1-delta	EEF1D	S133	ATAPQTQHVsPMR	50		1.2996	1.09439	1.16291	1.05932	1.12186	1.1831	1
Q9BY44	Eukaryotic translation initiation factor 2A	EIF2A	S506	SDKsPDLAPTPAPQSTPR	26		1.00279	0.720105	0.822235	0.877471	0.710208	0.974314	1
A4D210	Eukaryotic translation initiation factor 3 subunit B	EIF3B	S78	TEPAAEAEAAsGPSESPSPPAAEELPGSHAEPPVPAQGEAPGEQAR	63.38		0.73213	0.22301	0.975888	0.799558	0.560649	0.646652	1
A1KYQ7	Eukaryotic translation initiation factor 3 subunit C	EIF3C	S39	QPLLLsEDEEDTKR	39.23		0.811707	0.838005	0.79493	0.801236	1.08815	0.95178	1
A8K5K5	Eukaryotic translation initiation factor 3 subunit G	EIF3G	T41/ S42 *	GIPLATGDtSPEPELLPGAPLPPPK/ GIPLATGDTsPEPELLPGAPLPPPK	52		1.08473	0.749376	1.04002	1.00271	0.970626	1.25493	1
B2R502	Eukaryotic translation initiation factor 4E-binding protein 1	EIF4EBP1	T45+T46	VVLGDGVQLPPGDYSTTPGGTLFSttPGGTR	52		0.516717	0.660755	0.725196	0.712426	0.570838	0.359717	1
Q9NRA8	Eukaryotic translation initiation factor 4E transporter	EIF4ENIF1	S950	SsSPVGLAK	23.09		0.93072	0.677877	0.635604	0.797075	0.768103	0.802226	1
Q04637	Eukaryotic translation initiation factor 4 gamma 1	EIF4G1	S1232	EAALPPVsPLK	44		0.470134	0.545984	0.46899	0.612437	0.67012	0.558656	1
P78344	Eukaryotic translation initiation factor 4 gamma 2	EIF4G2	T508	TQtPPLGQTPQLGLK	31		1.16693	0.826649	1.13864	1.13725	1.08227	1.03035	1
Q15717	ELAV-like protein 1	ELAVL1	S202	NVALLSQLYHsPAR	43.48		0.834891	0.860702	0.733777	0.691814	0.655554	0.884716	1
Q96JJ3	Engulfment and cell motility protein 2	ELMO2	Y48	EVCDGWSLPNPEyYTLR	59.45		0.0789761	0.0082083	0.0270763	0.0684978	0.128739	0.186285	1
A4QMW8	Alpha-enolase	ENO1	Y44	AAVPSGASTGIyEALELR	64		0.0924021	0.32835	0.577595	0.523628	0.720217	0.428466	1
B4DP50	Bifunctional aminoacyl-tRNA synthetase	EPRS	S885/ S886 *	EYIPGQPPLSQSSDsSPTR/ EYIPGQPPLSQSSDSsPTR	31.12		0.956865	0.751422	1.01461	0.751175	0.904076	0.801482	1
Q9UBC2	Epidermal growth factor receptor substrate 15-like 1	EPS15L1	S229	TVFPGAVPVLPAsPPPKDSLR	35		0.869133	0.861827	0.683944	0.977161	1.18939	0.894873	1
B0LPG3	Mitogen-activated protein kinase 3	ERK1	Y204	IADPEHDHTGFLTEyVATR	33		0.1159	0.0541041	0.167924	0.246972	0.374477	0.246898	1
Q6P1L5	Protein FAM117B	FAM117B	S220	TSsLDTLAAPYLAGHWPR	46.27		0.71316	0.679931	0.830429	0.777928	0.885782	0.659402	1
Q9H019	Protein FAM54B.	FAM54B	S238	ASsFADMMGILK	31.61		1.44399	1.43645	1.34554	1.26729	1.84541	1.63463	1
P49327	Fatty acid synthase	FASN	S974/ T976 *	LFDHPEsPTPNPTEPLFLAQAEVYK/ LFDHPESPtPNPTEPLFLAQAEVYK	25		0.76976	0.950497	0.47951	0.515279	0.661829	0.610554	1
P49327	Fatty acid synthase	FASN	Y130	DPETLVGySMVGCQR	64.7		0.0629737	0.0379491	0.0590663	0.154529	0.124135	0.148006	1
Q6UN15	Pre-mRNA 3'-end-processing factor FIP1	FIP1L1	S492	DHsPTPSVFNSDEER	56.92		1.10149	0.948717	0.871638	0.876739	1.03992	1.12101	1
Q9H6K5	putative uncharacterized protein FLJ22184 [Homo sapiens].	FLJ22184	S1310	WAELLsPLDESR	18		0.517055	0.51367	0.464677	0.488437	0.569598	0.567742	1
Q96PY5	Formin-like protein 2	FMNL2	S171	sIEDLHR	33.54		0.813406	0.698492	0.605712	0.652484	0.77445	0.760626	1
B3KNP0	Formin-binding protein 4	FNBP4	S18	RPILQLsPPGPR	54		0.824725	0.840334	0.839511	0.930563	0.831485	0.902098	1
B7Z8K4	Ras GTPase-activating protein-binding protein 1	G3BP1	S149	YQDEVFGGFVTEPQEEsEEEVEEPEER	73		0.879837	0.787676	0.717136	0.775559	0.904547	0.942404	1
B7Z8K4	Ras GTPase-activating protein-binding protein 1	G3BP1	S232	SSsPAPADIAQTVQEDLR	73		1.1185	0.891688	0.961161	1.11929	1.04619	0.860349	1
A8K6V7	ISOFORM B OF RAS GTPASE-ACTIVATING PROTEIN-BINDING PROTEIN 2.	G3BP2	T226/ T227 *	StTPPPAEPVSLPQEPPKPR/ STtPPPAEPVSLPQEPPKPR	27		0.844313	0.680465	1.11117	1.11633	1.08847	1.02604	1
P50395	Rab GDP dissociation inhibitor beta	GDI2	Y203	TDDYLDQPCyETINR	59		0.678324	0.49554	0.815837	0.638054	0.517276	0.722962	1
Q06210	Glucosamine--fructose-6-phosphate aminotransferase [isomerizing] 1	GFPT1	S261	VDsTTCLFPVEEK	40.62		1.88207	2.00333	1.92137	1.83438	2.06962	2.00982	1
P49841	Glycogen synthase kinase-3 beta	GSK3B	Y216	GEPNVSyICSR	53.1		1.01335	0.836258	1.07946	0.926515	1.1132	1.11815	1
P29083	General transcription factor IIE subunit 1	GTF2E1	Y91	HNyYFINYR	35		0.0366702	-0.00449473	0.0520087	0.0394344	0.151935	0.0884147	1
B4DH52	General transcription factor II-I	GTF2I	S210	SILsPGGSCGPIK	28.46		1.08974	0.877969	0.803139	0.891058	1.02078	1.03654	1
P51610	Host cell factor	HCFC1	S674	TITLVKSPISVPGGsALISNLGK	29.43		0.468486	0.441854	0.369735	0.445002	0.467088	0.396049	1
B2RDE8	Hepatoma-derived growth factor	HDGF	S165	AGDLLEDsPKRPK	43		0.68	0.72	0.565	0.63	0.715	0.61	1
Q8WVB3	Hexosaminidase D	HEXDC	T476	LQALLQDLSEVSAPPLPPtSPGRDVAQDP	50.32		0.24	0.18	0.14	0.56	0.37	0.44	1
Q9H2X6	Homeodomain-interacting protein kinase 2	HIPK2	Y361	AVCSTyLQSR	47.87		0.973335	0.848788	0.305512	0.57177	1.22598	1.15705	1
Q9H422	Homeodomain-interacting protein kinase 3	HIPK3	Y359	TVCSTyLQSR	50.75		1.2285	1.13332	1.27913	1.5245	2.6838	2.14059	1
B2R6A9	HIRA-interacting protein 3.	HIRIP3	S125	NGVAAEVsPAKEENPRR	38.88		1.06846	0.88236	1.00229	0.976008	0.923516	0.907819	1
Q01581	Hydroxymethylglutaryl-CoA synthase, cytoplasmic	HMGCS1	S495	RPTPNDDTLDEGVGLVHSNIATEHIPsPAK	33.01		1.02947	0.572667	0.614944	0.711098	0.750765	0.818414	1
B2R6K3	Hematological and neurological expressed 1 protein	HN1	S87/ S88 *	RNsSEASSGDFLDLK/ RNSsEASSGDFLDLK	29.68		0.916283	0.76106	0.718392	0.887219	0.800428	1.03173	1
Q14103	Heterogeneous nuclear ribonucleoprotein D0	HNRNPD	S83	IDASKNEEDEGHSNSsPR	36.02		1.14253	0.644296	0.539261	0.703991	1.00478	1.00561	1
P31943	Heterogeneous nuclear ribonucleoprotein H	HNRNPH1	S104	HTGPNsPDTANDGFVR	59		0.635155	0.638498	0.596264	0.543523	0.767609	0.756678	1
P61978	Heterogeneous nuclear ribonucleoprotein K	HNRNPK	S116/ S127 *	IIPTLEEGLQLPsPTATSQLPLESDAVECLNYQHYK/ IIPTLEEGLQLPSPTATSQLPLEsDAVECLNYQHYK	50		0.0211577	0.0267428	0	0.0512746	0.0336713	0	1
P61978	Heterogeneous nuclear ribonucleoprotein K	HNRNPK	S214	IILDLIsESPIKGR	32		1.02063	0.913652	0.856911	1.01801	1.09679	0.745126	1
P08238	Heat shock protein HSP 90-beta	HSP90B	T595+Y596	LVSSPCCIVTStYGWTANMER/ LVSSPCCIVTSTyGWTANMER	31		0.0792054	0.438618	0.899026	0.120043	0.646799	0.629652	1
A8K5I0	Heat shock 70 kDa protein 1	HSPA1A	S631	GGsGSGPTIEEVD	43.96		0.55	0.66	0.65	0.54	0.47	0.49	1
A8K5I0	Heat shock 70 kDa protein 1	HSPA1A	S633	GGSGsGPTIEEVD	32.48		0.71	0.64	0.62	0.54	0.52	0.66	1
A8K5I0	Heat shock 70 kDa protein 1A/1B	HSPA1A	T429/ T430/ Y431 *	QTQIFtTYSDNQPGVLIQVYEGER/ QTQIFTtYSDNQPGVLIQVYEGER/ QTQIFTTySDNQPGVLIQVYEGER	82		0.111319	0.0809061	0.169586	0.141801	0.148154	0.137561	1
A8K5I0	Heat shock 70 kDa protein 1	HSPA1A	Y115	AFyPEEISSMVLTK	36		0.462181	0.34339	0.316647	0.608749	0.455694	0.452142	1
A8K5I0	Heat shock 70 kDa protein 1	HSPA1A	Y41	TTPSyVAFTDTER	42.85		0.256487	0.177219	0.246221	0.406677	0.401436	0.665608	1
A8K5I0	Heat shock 70 kDa protein 1	HSPA1A	Y611	ELEQVCNPIISGLyQGAGGPGPGGFGAQGPK	58		1.39408	0.524556	1.38284	0.734105	2.02379	1.8301	1
B3GQS7	60 kDa heat shock protein, mitochondrial	HSPD1	S67	TVIIEQsWGSPK	47		1.26309	1.09979	0.783529	0.951415	0.922057	0.85244	1
A8K3C9	Huntingtin	HTT	S431/ S432/ S434 *	SGSIVELIAGGGsSCSPVLSR/ SGSIVELIAGGGSsCSPVLSR/ SGSIVELIAGGGSSCsPVLSR	47		0.874506	0.957307	0.676449	0.877009	0.682017	1.05019	1
Q7Z6Z7	E3 ubiquitin-protein ligase HUWE1	HUWE1	S1907	GSGTAsDDEFENLR	21		0.75425	0.705968	0.527765	0.644109	0.712314	0.730187	1
Q9Y6M1	Insulin-like growth factor 2 mRNA-binding protein 2	IGF2BP2	Y40	SGyAFVDYPDQNWAIR	67.75		0.0712568	0.0324792	0.105221	0.17112	0.239552	0.247956	1
O00425	Insulin-like growth factor 2 mRNA-binding protein 3	IGF2BP3	Y39	TGyAFVDCPDESWALK	43		0.0572718	0.0132365	0.0851838	0.176826	0.293297	0.157514	1
P06213	Insulin receptor	INSR	Y1189/ Y1190 *	DIYETDyYR/ DIYETDYyR	45		0.965351	1.60828	2.44551	1.20318	3.66043	2.12583	1
Q9Y4H2	Insulin receptor substrate 2	IRS2	S915	sPGEYINIDFGEPGAR	61		0.509363	0.506692	0.623756	0.64201	0.721725	0.65578	1
Q9Y4H2	Insulin receptor substrate 2	IRS2	T520	SNtPESIAETPPAR	32		0.837288	0.586935	0.612912	0.761301	0.769167	0.749635	1
Q9Y4H2	Insulin receptor substrate 2	IRS2	Y823	AyTCGGDSDQyVLMSSPVGR	60		0.419528	0.243135	0.494278	0.551933	0.813941	1.61914	1
Q15811	Intersectin-1	ITSN1	Y1054	AGVFPSNyVR	28		0.109397	0.0739797	0.0931352	0.149146	0.244441	0.154965	1
Q15811	Intersectin-1	ITSN1	Y1132	QIGWFPANyVK	37.95		0.0467425	0.0402682	0.0449183	0.110528	0.23577	0.160472	1
P05412	Transcription factor AP-1	JUN	S63	NSDLLTsPDVGLLK	29		0.246445	0.170771	0.219082	0.266251	0.274759	0.302224	1
P05412	Transcription factor AP-1	JUN	S73	LAsPELER	21		0.283937	0.181457	0.244138	0.256234	0.295845	0.300793	1
B3KY04	BTB/POZ domain-containing protein KCTD12	KCTD12	S176	EGSLGDELLPLGYSEPEQQEGASAGAPsPTLELASR	68		0.295818	0.260191	0.197673	0.445547	0.344731	0.213555	1
B3KY04	BTB/POZ domain-containing protein KCTD12	KCTD12	Y119	EAEyFELPELVR	40		0.469057	0.402486	0.400231	0.351544	0.527911	0.631303	1
B2R7B5	KH domain-containing, RNA-binding, signal transduction-associated protein 1	KHDRBS1	S58	AsPATQPPPLLPPSATGPDATVGGPAPTPLLPPSATASVK	20		0.449939	0.481385	0.712005	0.579099	0.759867	0.490489	1
Q12756	Kinesin-like protein KIF1A	KIF1A	S1370	SDsLILDHQWELEK	22		0.976626	0.555639	0.796411	0.828407	1.08293	1.01389	1
B4E1K0	ISOFORM 2 OF KINESIN-LIKE PROTEIN KIF23.	KIF23	S684	SVsPSPVPLLFQPDQNAPPIR	56		0.528898	0.368467	0.473458	0.787219	0.283128	0.568138	1
Q9H0B6	Kinesin light chain 2	KLC2	S581	AsSLNFLNK	40		2.91689	1.89526	1.96088	1.91378	2.51757	2.42756	1
Q9NSK0	Kinesin light chain 4	KLC4	S590	AAsLNYLNQPSAAPLQVSR	49.19		1.16413	0.774055	1.00224	0.990536	0.9828	1.00924	1
Q8N9T8	Protein KRI1 homolog.	KRI1	S177	AFVEDsEDEDGAGEGGSSLLQK	48.36		0.788624	0.748	1.04223	0.87991	1.01136	0.985744	1
Q6PKG0	La-related protein 1	LARP1	S548	GLSAsLPDLDSENWIEVK	47.44		0.83	0.62	0.6	0.64	1.05	0.72	1
Q6PKG0	La-related protein 1	LARP1	S774	SLPTTVPEsPNYR	42		0.862262	0.767543	0.680297	0.83218	0.753674	0.787081	1
Q6PKG0	La-related protein 1	LARP1	T526	AVtPVPTKTEEVSNLK	21		0.69134	0.656379	0.627963	0.8983	0.83777	0.826379	1
P13796	Plastin-2	LCP1	Y28	VDTDGNGyISFNELNDLFK	51		0.0243492	0	0.0271786	0.0248935	0.0483166	0.00616272	1
P07195	L-lactate dehydrogenase B chain	LDHB	Y240	MVVESAyEVIK	38		0.525647	0.280053	0.50298	0.495204	0.767999	0.701342	1
B2RB09	LIM domain and actin-binding protein 1	LIMA1	S362	SEVQQPVHPKPLsPDSR	35		0.847006	0.823424	0.743933	0.741173	0.832504	0.753476	1
B2RB09	LIM domain and actin-binding protein 1	LIMA1	S490	ETPHsPGVEDAPIAK	38		0.65903	0.504317	0.510525	0.563367	0.603503	0.666805	1
Q6ZN17	Lin-28 homolog B.	LIN28B	S203	EVGGGHGCTsPPFPQEAR	32.15		0.836322	0.802312	0.816387	0.651783	0.92614	1.0033	1
A1L4L6	Lipoma-preferred partner	LPP	Y296	yYEGYYAAGPGYGGR	52		-0.000741019	0.0776166	0.331132	0.212362	0.444776	0.229145	1
P61326	Protein mago nashi homolog.	MAGOH	Y123	VFyYLVQDLK	32		0.0942627	0.0624833	0.114527	0.0708983	0.0626488	0.0571395	1
A2BDK6	Microtubule-associated protein 1B	MAP1B	S1400	VLSPLRsPPLIGSESAYESFLSADDK	30		0.353647	0.44109	0.246299	0.424614	0.352776	0.453274	1
Q66K74	Microtubule-associated protein 1S	MAP1S	S657	LSLsPLR	24		0.747814	0.877904	0.883948	0.800445	0.868603	0.753319	1
Q66K74	Microtubule-associated protein 1S	MAP1S	T638+S640/ S640+S631/ S640+S632 *	ALELPLAASSIPRPRtPsPESHR/ ALELPLAAsSIPRPRTPsPESHR/ ALELPLAASsIPRPRTPsPESHR	29		1.02252	1.25648	1.24167	0.948288	1.0982	0.864143	1
P27816	Microtubule-associated protein 4	MAP4	S1073	VGsLDNVGHLPAGGAVK	50.82		0.811131	0.629381	0.766091	0.716153	0.986453	0.780952	1
O95819	Mitogen-activated protein kinase kinase kinase kinase 4	MAP4K4	S631	TTSRsPVLSR	19		1.02662	0.828255	0.593558	0.587051	0.930262	1.0789	1
Q16539	Mitogen-activated protein kinase 14	MAPK14	Y182	HTDDEMTGyVATR	53.28		0.26095	0.217305	0.110748	0.208994	0.424578	0.407543	1
P49006	MARCKS-related protein	MARCKSL1	S22	GDVTAEEAAGAsPAKANGQENGHVK	45.11		1.00253	0.867862	0.863892	1.10095	1.01192	1.01797	1
Q7KZI7	Serine/threonine-protein kinase MARK2	MARK2	S486	SRNsPLLER	31.08		0.960001	0.914155	0.781821	0.821111	0.856603	1.03346	1
B3KXZ4	DNA replication licensing factor MCM2	MCM2	S139	GLLYDsDEEDEERPAR	21		1.13094	0.762341	0.953654	0.862411	0.890852	1.0243	1
B3KXZ4	DNA replication licensing factor MCM2	MCM2	S27	GNDPLTSsPGR	35.83		0.774797	0.774218	0.559944	0.677741	0.720334	0.881579	1
P25205	DNA replication licensing factor MCM3	MCM3	Y708/ S711/ T713 *	DGDSYDPyDFSDTEEEMPQVHTPK/ DGDSYDPYDFsDTEEEMPQVHTPK/ DGDSYDPYDFSDtEEEMPQVHTPK	33.25		0.977883	0.645713	0.714803	0.871419	0.959953	0.892463	1
B4DRF6	DNA replication licensing factor MCM6	MCM6	S762	EIESEIDsEEELINK	30.93		0.836227	0.882198	0.806994	0.876202	1.09112	0.688652	1
Q14676	Mediator of DNA damage checkpoint protein 1	MDC1	S168	LLLAEDsEEEVDFLSER	54		0.885227	1.03102	0.568394	0.770604	0.969303	0.928672	1
Q14676	Mediator of DNA damage checkpoint protein 1	MDC1	S780	ESEDSETQPFDTHLEAYGPCLsPPR	51		0.976661	0.820132	0.886557	0.924678	1.19738	1.0748	1
Q14676	Mediator of DNA damage checkpoint protein 1	MDC1	S793	AIPGDQHPEsPVHTEPMGIQGR	38		0.756658	0.489773	0.606263	0.675356	0.629639	0.766091	1
A6P3A7	Maternal embryonic leucine zipper kinase	MELK	S529	VFGsLER	23.76		0.618336	0.57689	0.796693	0.777669	0.791489	0.885622	1
A8K5Q1	7SK snRNA methylphosphate capping enzyme	MEPCE	S216/ S217 *	TLNAETPKsSPLPAK/ TLNAETPKSsPLPAK	29.13		1.31856	1.1213	1.1817	1.02549	1.07116	1.16217	1
A8K5Q1	7SK snRNA methylphosphate capping enzyme	MEPCE	S254	DITDPLSLNTCTDEGHVVLAsPLK	36.78		1.05929	1.15039	1.13006	0.91184	1.44893	0.762328	1
P55081	Microfibrillar-associated protein 1.	MFAP1	S116+S118	IVEPEVVGEsDsEVEGDAWR	55		0.689281	0.637054	0.611884	0.775443	0.892609	0.669128	1
P55081	Microfibrillar-associated protein 1.	MFAP1	T267	SLAALDALNtDDENDEEEYEAWK	55		0.712556	0.597401	0.63285	0.98561	0.872676	0.703742	1
P46013	Antigen KI-67.	MKI67	S584	AQSLVISPPAPsPR	50		0.624562	0.810011	0.674143	0.540512	0.513325	0.640076	1
A8K1F4	Myeloid leukemia factor 2	MLF2	S238	LAIQGPEDsPSR	36.39		0.576052	0.502768	0.728926	0.681917	0.725552	0.60023	1
O14686	Histone-lysine N-methyltransferase MLL2	MLL2	S4463	ALsPVIPLIPR	39.95		0.931865	0.892921	0.940518	0.76799	0.83438	0.961517	1
Q9BU76	Multiple myeloma tumor-associated protein 2	MMTAG2	S220	RPAEATSSPTsPERPR	29.25		0.990124	0.644379	0.424785	0.645897	0.618629	0.992961	1
A8K5D4	Myelin protein zero-like protein 1	MPZL1	Y263	SESVVyADIR	49		0.280796	0.380219	0.469772	0.350032	0.533156	0.809512	1
P52701	DNA mismatch repair protein Msh6	MSH6	S137	VHVQFFDDsPTR	41		0.837671	0.698496	0.714744	0.709267	0.956252	0.92957	1
Q13330	Metastasis-associated protein MTA1.	MTA1	S576	VAPVINNGsPTILGK	42.92		0.77824	0.665999	0.718106	0.760478	0.915526	0.725355	1
Q9C0I1	Myotubularin-related protein 12	MTMR12	S564	QLsLPLTQSK	28.87		0.785241	0.624558	0.671255	0.707821	0.776275	0.84916	1
B4DE42	Myb-binding protein 1A.	MYBBP1A	S11	DPAQPMsPGEATQSGARPADR	18		0.704735	0.578904	0.495245	0.673282	0.701075	0.593802	1
B4DE42	Myb-binding protein 1A.	MYBBP1A	S1163	EIPSATQsPISK	32		0.846547	0.531317	0.750928	0.761247	0.959786	0.787221	1
B4DE42	Myb-binding protein 1A.	MYBBP1A	S1308	LSLVIRsPSLLQSGAK	29		1.16845	1.00121	1.35771	0.862083	0.886761	1.13971	1
Q9P2K5	Myelin expression factor 2	MYEF2	T13/ S17 *	AEVPGAtGGDSPHLQPAEPPGEPR/ AEVPGATGGDsPHLQPAEPPGEPR	36.89		0.775463	0.690563	0.704239	0.769989	0.843435	0.682389	1
P35580	Myosin-10	MYH10	T1960	QLHLEGASLELSDDDtESK	35.93		0.43818	0.488347	0.416531	0.462978	0.569231	0.561301	1
P24844	Myosin regulatory light polypeptide 9	MYL9	T19	AtSNVFAMFDQSQIQEFK	33.49		1.50438	1.35871	1.0706	1.26746	2.39128	1.47984	1
B2R4P8	Nascent polypeptide-associated complex subunit alpha	NACA	S166	VQGEAVSNIQENTQTPTVQEEsEEEEVDETGVEVK	56		1.34875	1.01235	0.774052	0.869833	1.24467	0.666509	1
B7Z9C2	Nucleosome assembly protein 1-like 1	NAP1L1	T62	LDGLVEtPTGYIESLPR	67		0.857938	0.805938	0.926434	0.621226	0.881483	0.858738	1
Q6XQN6	Nicotinate phosphoribosyltransferase	NAPRT1	S531	LQALVNsLCAGQSP	60.51		0.557549	0.635972	0.566061	0.480094	0.647744	0.570037	1
P42695	Condensin-2 complex subunit D3	NCAPD3	S1384	SLGVLPFTLNSGsPEK	37.13		0.669536	0.743238	0.792252	0.743204	0.75964	0.831395	1
Q6IBW4	Condensin-2 complex subunit H2	NCAPH2	S284	ESRsPQQSAALPR	35.07		0.882936	0.78816	0.724864	0.754182	0.717093	0.915443	1
B2R6S4	Cytoplasmic protein NCK1	NCK1	Y112	LYDLNMPAyVK	47		0.0503417	0.0453241	0.027382	0.142305	0.250182	0.234231	1
B4DPW8	Nuclear receptor coactivator 2	NCOA2	S698/ S699 *	LLQDSsSPVDLAK/ LLQDSSsPVDLAK	28		0.736489	0.699239	0.771249	0.724993	0.734704	0.723487	1
B4DJ25	Nuclear receptor corepressor 1	NCOR1	S2184	sPGSISYLPSFFTK	55		0.902953	0.76132	0.825055	0.836803	0.85306	0.689981	1
B4DJ25	Nuclear receptor corepressor 1	NCOR1	S2189	NDARSPGSIsYLPSFFTK	30		0.81817	0.61046	0.652258	0.684461	0.687705	0.690246	1
B3KR80	Protein NDRG1	NDRG1	S330	TAsGSSVTSLDGTR	51.57		0.433529	0.400291	0.341682	0.395703	0.406408	0.386634	1
P07197	Neurofilament medium polypeptide	NEFM	S615+S620	AKsPVPKsPVEEK	21		0.467631	0.288677	0.258304	0.344968	0.363683	0.505182	1
P07197	Neurofilament medium polypeptide	NEFM	S620	SPVPKsPVEEK	27		0.386515	0.359783	0.190832	0.25185	0.381637	0.419321	1
P07197	Neurofilament medium polypeptide	NEFM	S628+S633	GKsPVPKsPVEEK	28		0.734723	0.438227	0.295992	0.540495	0.607746	0.728475	1
P07197	Neurofilament medium polypeptide	NEFM	S633	GKSPVPKsPVEEK	22		0.438576	0.35947	0.295392	0.388261	0.412129	0.38918	1
P07197	Neurofilament medium polypeptide	NEFM	S680+S685	AKsPVPKsPVEEAK	33		0.687683	0.337671	0.271834	0.286354	0.566739	0.358567	1
P07197	Neurofilament medium polypeptide	NEFM	S736	AEsPVKEEAVAEVVTITK	30		1.03173	0.894971	0.804645	0.796207	0.77266	0.821768	1
P07197	Neurofilament medium polypeptide	NEFM	S837	GVVTNGLDLsPADEK	65		0.97175	0.563771	0.581456	0.514859	0.722545	0.550408	1
A2RRA7	Nipped-B-like protein	NIPBL	S2658	AITSLLGGGsPK	36		1.0207	0.726335	1.00155	1.02603	1.07772	1.1238	1
A0PJ73	NF-kappa-B-activating protein.	NKAP	S149	IGELGAPEVWGLsPK	46		1.09424	0.822255	0.892931	1.06388	0.891701	0.944806	1
B3KNC3	Nucleolar complex protein 2 homolog	NOC2L	S672+S673	QFKDLFDLNssEEDDTEGFSER	36.28		0.304344	0.361734	0.12987	0.257235	0.330755	0.189738	1
Q14978	Nucleolar phosphoprotein p130	NOLC1	S698	GGSISVQVNSIKFDsE	48.55		0.611322	0.800015	0.613669	0.735697	0.665876	0.886454	1
A8K525	Non-POU domain-containing octamer-binding protein	NONO	T450	FGQAATMEGIGAIGGtPPAFNR	61		0.631759	0.481163	0.446693	0.554577	0.449157	0.689181	1
P46087	Putative ribosomal RNA methyltransferase NOP2	NOP2	S732	GTDTQTPAVLsPSK	41		0.889368	0.644744	0.751822	0.86333	0.936217	0.699582	1
Q04721	Neurogenic locus notch homolog protein 2	NOTCH2	S2081	LLDEYNVTPSPPGTVLTSALsPVICGPNR	40.76		0.327716	0.38977	0.370221	0.316217	0.39821	0.446574	1
Q54AC0	Nuclear ubiquitous casein and cyclin-dependent kinases substrate	NUCKS1	S19	VVDYSQFQEsDDADEDYGR	73		0.948843	0.930197	1.03198	0.939162	0.994049	1.01882	1
P36639	7,8-dihydro-8-oxoguanine triphosphatase	NUDT1	Y48	LyTLVLVLQPQR	54.91		0.0870364	0.177519	0.112679	0.0607955	0.174597	0.15943	1
A1L3A7	Nuclear fragile X mental retardation-interacting protein 2	NUFIP2	S629/ T631 *	DYEIESQNPLAsPTNTLLGSAK/ DYEIESQNPLASPtNTLLGSAK	56.2		0.518824	0.323261	0.480053	0.614823	0.668894	0.561433	1
A1L3A7	Nuclear fragile X mental retardation-interacting protein 2	NUFIP2	S652	NDsWGSFDLR	32.98		0.75	0.8	0.98	0.73	0.76	0.75	1
Q14980	Nuclear mitotic apparatus protein 1	NUMA1	S1757	TQPDGTSVPGEPAsPISQR	46.52		0.816873	0.621184	0.735174	0.680749	0.796159	0.841877	1
Q96G74	OTU domain-containing protein 5	OTUD5	S508	ATsPLVSLYPALECR	43.81		0.497621	0.765953	0.558419	0.767917	0.788567	0.628693	1
Q9BTK6	PAXIP1-associated protein 1	PA1	S237	DLFSLDSEDPSPAsPPLR	52		1.19739	0.441955	0.945281	1.03886	1.10606	0.728892	1
B4DZW4	Polyadenylate-binding protein 1	PABPC1	Y54	SLGyAYVNFQQPADAER	69.73		0	0.140383	0.0114858	0.180814	0.37661	0.341527	1
Q15365	Poly(rC)-binding protein 1	PCBP1	S173	QICLVMLETLSQsPQGR	71		0.354145	0.291674	0.217978	0.494693	0.400183	0.28765	1
Q15366	Poly(rC)-binding protein 2	PCBP2	S187/ S188/ S189 *	GVTIPYRPKPsSSPVIFAGGQDR/ GVTIPYRPKPSsSPVIFAGGQDR/ GVTIPYRPKPSSsPVIFAGGQDR	44		1.11199	1.0664	1.09737	1.16648	1.20228	1.24841	1
Q15366	Poly(rC)-binding protein 2	PCBP2	T169/ S171/ S173 *	QICVVMLEtLSQSPPK/ QICVVMLETLsQSPPK/ QICVVMLETLSQsPPK	50		0.694957	0.590245	0.643242	0.690136	0.674045	0.658613	1
Q00536	Serine/threonine-protein kinase PCTAIRE-1	PCTK1	S119	RLsLPADIR	36.84		0.446941	0.826588	0.957547	0.510437	0.918447	0.819752	1
B1AKZ4	Astrocytic phosphoprotein PEA-15	PEA15	S116	DIIRQPsEEEIIK	26		0.892277	0.633416	0.633534	0.868511	0.873238	1.06357	1
Q8IZL8	Proline-, glutamic acid- and leucine-rich protein 1	PELP1	S743/ T745 *	AGSNEDPILAPsGTPPPTIPPDETFGGR AGSNEDPILAPSGtPPPTIPPDETFGGR	94.49		0.743215	0.931035	0.702621	0.88593	0.721029	0.839896	1
Q6Y7W6	PERQ amino acid-rich with GYF domain-containing protein 2	PERQ2	S26	ALSSGGSITsPPLSPALPK	43		0.664247	0.539828	0.902305	0.601467	0.704775	0.748048	1
O15212	Prefoldin subunit 6	PFDN6	Y82	LDyITAEIK	38		0.00603543	0.0247854	0.0430179	0.0419441	0.0956834	0.0906094	1
A8K4W6	Phosphoglycerate kinase 1	PGK1	S203	ALEsPERPFLAILGGAK	37		0.367734	0.772295	0.623832	0.768707	0.509514	0.471705	1
P36871	Phosphoglucomutase-1	PGM1	T115/ S117 *	AIGGIILtASHNPGGPNGDFGIK/ AIGGIILTAsHNPGGPNGDFGIK	56		1.26539	0.969572	1.12186	1.03766	1.21798	1.37703	1
O00264	Membrane-associated progesterone receptor component 1	PGRMC1	S181	EGEEPTVYsDEEEPKDESAR	35		1.5501	1.24783	1.08471	1.29576	1.5656	1.32127	1
B7ZM65	PHD and RING finger domain-containing protein 1.	PHRF1	S915	GAVAAEGAsDTEREEPTESQGLAAR	28.15		1.14319	0.816575	1.03963	0.922315	0.939245	0.841298	1
B7ZM65	PHD and RING finger domain-containing protein 1.	PHRF1	S973	TVTCVTVVEPEAPPsPDVLQAATHR	60.8		0.823414	0.55545	0.982503	0.749762	0.94506	0.758929	1
Q9UBF8	Phosphatidylinositol 4-kinase beta	PI4KB	S428	sVENLPECGITHEQR	37.17		0.93501	0.801017	0.819816	0.532131	1.04153	0.993303	1
B0LPH2	Phosphatidylinositol-4-phosphate 3-kinase C2 domain-containing alpha polypeptide	PIK3C2A	Y1595	DLVTEDGADPNPyVK	55.98		0.0324338	-0.00291051	0.0117138	0.0499888	0.0549355	0.0605732	1
Q9Y237	Peptidyl-prolyl cis-trans isomerase NIMA-interacting 4	PIN4	Y122	FGyHIIMVEGR	47		0.0424413	-0.00614208	0.0904564	0.0624537	0.0305057	0.0673245	1
B4DQ21	Serine/threonine-protein kinase N2	PKN2	S306	IIIEELSLVAASPTLsPR	70.07		0.435585	0.496623	0.560006	0.509854	0.738746	0.553256	1
Q9Y446	Plakophilin-3	plakophilin 3	Y176	ADyDTLSLR	31		0.59519	0.513029	0.492805	0.616889	0.944581	0.991127	1
Q9UPR0	Inactive phospholipase C-like protein 2	PLCL2	Y784	GDVVDPYVyVEIHGIPADCAEQR	24		0.138857	0.135794	0.077386	0.0828858	0.282125	0.249592	1
A8K964	Pinin	PNN	S100	QEsDPEDDDVKKPALQSSVVATSK	27.35		1.07088	1.12758	1.03265	1.0017	1.0856	1.19967	1
Q9BY77	Polymerase delta-interacting protein 3	POLDIP3	S127	RSsPAAFINPPIGTVTPALK	20		0.999165	1.11143	1.13776	1.13497	1.48847	1.21622	1
Q9NQ55	Suppressor of SWI4 1 homolog	PPAN	S238+T233/ S238+S240/ S240+T233 *	LQDISELLAtGAGLsESEAEPDGDHNITELPQAVAGR/ LQDISELLATGAGLsEsEAEPDGDHNITELPQAVAGR/ LQDISELLAtGAGLSEsEAEPDGDHNITELPQAVAGR	68		0.384251	0.292951	0.15509	0.317791	0.406199	0.399716	1
Q9NQ55	Suppressor of SWI4 1 homolog	PPAN	S359	VGGsDEEASGIPSR	43.51		1.11386	0.684982	0.700003	0.760539	0.774758	0.897126	1
Q13427	Peptidyl-prolyl cis-trans isomerase G	PPIG	S356+T358	FRRsEtPPHWR	35		0.736489	0.893101	0.698604	0.492359	0.618249	0.55763	1
Q13427	Peptidyl-prolyl cis-trans isomerase G	PPIG	S397	SELNEIKENQRsPVR	22		0.795817	0.700933	0.81621	0.821167	0.907547	0.927249	1
Q13427	Peptidyl-prolyl cis-trans isomerase G	PPIG	T358	RSEtPPHWR	32.49		1.17618	0.946273	1.34251	0.666641	1.0484	0.879283	1
Q2L6I0	Serine/threonine-protein phosphatase 1 regulatory subunit 10	PPP1R10	S313	VLsPTAAKPSPFEGK	34.93		0.563843	0.535603	0.720829	0.623292	0.540844	0.619952	1
B2RAH5	Protein phosphatase 1 regulatory subunit 12A	PPP1R12A	S445	TGsYGALAEITASK	55.94		0.891614	0.876678	1.15064	1.007	1.05215	0.9601	1
P48634	Protein PRRC2A	PRC2A	S796	LAWVGDVFTATPAEPRPLTsPLR	27		0.379045	0.455977	0.396587	0.510968	0.549155	0.451026	1
Q92733	Proline-rich protein PRCC	PRCC	S157+S159	IAAPELHKGDsDsEEDEPTK	21		0.766424	0.79368	0.940593	0.941526	0.944741	0.978239	1
P13861	cAMP-dependent protein kinase type II-alpha regulatory subunit.	PRKAR2A	S78+S80	VADAKGDsEsEEDEDLEVPVPSR	31.55		0.88195	0.668195	0.798004	0.698358	0.893076	0.876797	1
P13861	cAMP-dependent protein kinase type II-alpha regulatory subunit.	PRKAR2A	S99	RVsVCAETYNPDEEEEDTDPR	33.87		0.892045	0.601463	0.886659	0.79301	0.806981	0.924802	1
B4DZQ5	Serine/threonine-protein kinase PRP4 homolog	PRPF4B	Y849	LCDFGSASHVADNDITPyLVSR	61.47		0.796459	1.65184	0.976699	0.987503	1.29641	1.09532	1
B2R7R5	Phosphoribosyl pyrophosphate synthetase-associated protein 2	PRPSAP2	S227	LGIAVIHGEAQDAESDLVDGRHsPPMVR	29.5		0.65066	0.576535	0.875505	0.935964	0.685891	0.744868	1
Q9ULL5	PROLINE RICH 12.	PRR12	S651	TEDEEFLIQHLLQAPsPPR	44.54		0.654209	0.372083	0.440292	0.600056	0.704106	0.774101	1
Q9Y617	Phosphoserine aminotransferase	PSAT1	Y346	ASLyNAVTIEDVQK	55.47		0.0383955	0.0212746	0.0404211	0.0576903	0.101305	0.126686	1
P25787	Proteasome subunit alpha type-2	PSMA2	Y57	SILyDER	29		0.392462	0.34391	0.514367	0.352372	0.495133	0.617322	1
P17980	26S protease regulatory subunit 6A	PSMC3	Y132	QTyFLPVIGLVDAEK	46		0.11154	0.0910851	0.105781	0.11953	0.143845	0.039931	1
Q9BVG9	Phosphatidylserine synthase 2	PTDSS2	S16	DAGGPRPEsPVPAGR	18		1.24337	0.951234	0.705153	0.784053	0.996132	0.971264	1
Q15185	Prostaglandin E synthase 3	PTGES3	S113	DWEDDsDEDMSNFDR	49.84		0.880261	0.840765	0.976253	1.03837	0.881725	1.0458	1
Q9P035	Protein tyrosine phosphatase-like protein PTPLAD1	PTPLAD1	S114	WLDEsDAEMELR	77		0.841255	0.727567	0.725266	0.699453	0.69974	0.807818	1
P18433	Protein tyrosine phosphatase, receptor type, A isoform 1 precursor	PTPRA	Y798	VVQEYIDAFSDyANFK	58		0.66337	0.249248	0.767044	1.01977	2.02639	1.90123	1
Q9NZH5	Securin-2	PTTG2	S165	LFQLGPPsPVK	31		0.913071	1.17363	1.0347	0.982345	1.02923	0.809234	1
B2R825	Glycogen phosphorylase, liver form.	PYGL	S15	RQIsIR	29.13		1.65674	1.13588	1.77678	1.94633	3.27486	2.60504	1
B7Z4W4	UV excision repair protein RAD23 homolog B	RAD23B	T155/ T159/ S160 *	QEKPAEKPAEtPVATSPTATDSTSGDSSR/ QEKPAEKPAETPVAtSPTATDSTSGDSSR/ QEKPAEKPAETPVATsPTATDSTSGDSSR	49		0.2876	0.233021	0.258544	0.283662	0.313904	0.368811	1
Q9UKM9	RNA-binding protein Raly	RALY	S135	GRLsPVPVPR	42		0.962056	0.92079	1.00548	0.767961	0.980141	0.998199	1
P43487	Ran-specific GTPase-activating protein	RANBP1	S60	FAsENDLPEWK	32		1.14085	1.06138	0.989601	1.36902	1.27284	1.16612	1
P49792	E3 SUMO-protein ligase RanBP2	RANBP2	S2510	AVVsPPKFVFGSESVK	22		0.703467	0.582377	0.612636	0.791993	0.844721	0.509969	1
P49792	E3 SUMO-protein ligase RanBP2	RANBP2	S2917	VGEDEDGSDEEVVHNEDIHFEPIVsLPEVEVK	32		0.447552	0.5858	0.486533	0.564182	0.562229	0.544343	1
B4DY16	Ran GTPase-activating protein 1	RANGAP1	S435/ T436 *	ILDPNTGEPAPVLSSPPPADVsTFLAFPSPEK/ ILDPNTGEPAPVLSSPPPADVStFLAFPSPEK	36.07		0.110956	0.175718	0.139119	0.278311	0.244358	0.151905	1
Q8IY67	RAVER1.	RAVER1	S584	LLsPLSSAR	27		0.858656	0.839407	0.833275	0.898786	0.933625	0.724295	1
Q8IY67	RAVER1.	RAVER1	S634	HKMsPPPSGFGER	29		1.14762	0.921805	0.945034	1.30541	1.21706	1.18421	1
Q8IY67	RAVER1.	RAVER1	T480	EALGLGPPAAQLtPPPAPVGLR	63		0.495644	0.360593	0.468451	0.5563	0.555215	0.43889	1
P98175	RNA-binding protein 10	RBM10	S723	LASDDRPsPPR	39		1.12149	0.81091	0.740917	0.758598	0.998424	1.22799	1
P98175	RNA-binding protein 10	RBM10	S89	HRHsPTGPPGFPR	37		0.930574	1.36795	1.37355	1.10254	1.19549	1.33313	1
B3KMN4	RNA-binding protein 14	RBM14	T206	QPtPPFFGR	22		0.74197	0.637797	0.608806	0.668153	0.718915	0.640959	1
A1A693	Putative RNA-binding protein 15	RBM15	S294	SLsPGGAALGYR	32		0.618553	0.700142	0.840562	0.696262	0.779634	0.70492	1
A1A693	Putative RNA-binding protein 15	RBM15	S670+S674	HCAPsPDRsPELSSSR	28		0.669937	0.791021	0.501595	0.663597	0.76751	0.809854	1
A1A693	Putative RNA-binding protein 15	RBM15	T568	DRtPPLLYR	33		0.952892	0.596451	0.821845	0.771716	0.746092	0.749615	1
A4QPG7	Putative RNA-binding protein 15B	RBM15B	T551/ S552 *	TFLEGDWtSPSK/ TFLEGDWTsPSK	31.84		0.925153	0.701375	0.818281	0.710088	0.848797	0.807386	1
A2RRD3	RNA-binding protein 39	RBM39	S136	KDKsPVREPIDNLTPEER	30.82		1.08288	0.92769	1.19015	1.01639	1.23486	0.854217	1
B4E352	Heterogeneous nuclear ribonucleoprotein G	RBMX	S208	RDVYLsPR	29.18		1.0695	0.969842	0.809214	0.665266	0.924578	0.923157	1
P53805	Calcipressin-1	RCAN1	S167	QFLISPPAsPPVGWK	26		0.973496	0.832825	0.829294	0.680307	0.930157	0.908912	1
Q15287	RNA-binding protein with serine-rich domain 1	RNPS1	Y205	GyAYVEFENPDEAEK	46		0.176472	0.12419	0.169216	0.175451	0.459649	0.457779	1
P50914	60S ribosomal protein L14	RPL14	S139	AALLKAsPK	27		1.06957	0.838798	1.10005	1.0889	0.934983	0.949227	1
P05386	60S acidic ribosomal protein P1.	RPLP1	S101	KEEsEESDDDMGFGLFD	50		0.289715	0.267041	0.215945	0.37718	0.198033	0.196333	1
P05386	60S acidic ribosomal protein P1.	RPLP1	S101+S104	KEEsEEsDDDMGFGLFD	49		3.86508	2.43311	1.83092	2.91233	2.97327	3.01514	1
P05387	60S acidic ribosomal protein P2	RPLP2	S16/ S17 *	YVASYLLAALGGNsSPSAK/ YVASYLLAALGGNSsPSAK	51		0.537038	0.731444	0.636306	0.75465	0.773348	0.694498	1
Q5VT52	Regulation of nuclear pre-mRNA domain-containing protein 2.	RPRD2	S908/ S909 *	LSsSPGLFGAFSVR/ LSSsPGLFGAFSVR	38.61		1.34743	0.885955	1.07211	1.26369	1.25733	1.0743	1
P23396	40S ribosomal protein S3.	RPS3	T220/ T221 *	DEILPtTPISEQK/ DEILPTtPISEQK	30.07		0.729607	0.635073	0.590612	0.561231	0.613672	0.583154	1
B2R779	Ribosomal protein S6 kinase beta-1	RPS6KB1	S447	TPVsPVKFSPGDFWGR	33.52		0.55058	0.593772	0.649413	0.930791	0.755366	0.558914	1
Q92766	Ras-responsive element-binding protein 1	RREB1	S1653	VTAGWPSEPGQGDLNPEsPAALGQDLLEPR	64.8		0.571592	0.525927	0.722765	0.484154	0.627718	0.442759	1
A0PJ87	Ribosomal L1 domain-containing protein 1	RSL1D1	S361	ATNEsEDEIPQLVPIGK	59		0.831662	0.613247	1.09875	0.696929	0.754157	0.91387	1
Q7L4I2	Arginine/serine-rich coiled-coil protein 2.	RSRC2	S32	EQSEVSVsPR	28.07		1.24093	0.739147	0.490416	0.736869	0.970074	0.932121	1
Q5H9R7	Serine/threonine-protein phosphatase 6 regulatory subunit 3	SAPS3	S617	IQQFDDGGsDEEDIWEEK	36.55		0.745198	0.818739	1.01931	0.579921	1.15763	0.899585	1
Q9H7N4	Splicing factor, arginine/serine-rich 19	SCAF1	S239	FDIYDPFHPTDEAYsPPPAPEQK	44.56		0.565073	0.769661	0.678054	0.779433	0.702823	0.484621	1
O14828	Secretory carrier-associated membrane protein 3	SCAMP3	Y35	QyATLDVYNPFETR	72.58		0.455011	0.326507	0.382691	0.264717	0.612813	0.349074	1
O14828	Secretory carrier-associated membrane protein 3	SCAMP3	Y86	NYGSySTQASAAAATAELLK	40		0.302919	0.295277	0.645297	0.42675	0.657091	0.807294	1
B4DZR9	Sex comb on midleg-like protein 2.	SCML2	S511	RSPQQTVPYVVPLsPK	26		0.594141	0.471191	0.726934	0.912321	0.850112	0.694305	1
Q14160	Protein scribble homolog	SCRIB	S1348	AFAAVPTSHPPEDAPAQPPTPGPAAsPEQLSFR	23		0.868025	0.712364	0.708671	0.75765	0.512966	0.792267	1
Q14160	Protein scribble homolog	SCRIB	S1448	QSPAsPPPLGGGAPVR	29		0.673594	0.516599	0.637809	0.720943	0.734597	0.663579	1
Q14160	Protein scribble homolog	SCRIB	S853	LPLLPPEsPGPLR	37		0.764514	0.923033	1.00244	0.724518	0.797136	0.852551	1
Q14160	Protein scribble homolog	SCRIB	T1549	LAEAPSPAPTPSPtPVEDLGPQTSTSPGRLSPDFAEELR	26		1.16916	0.487828	0.799736	0.965554	0.867738	0.98244	1
Q14160	Protein scribble homolog	SCRIB	T1558+T1549	LAEAPSPAPTPSPtPVEDLGPQtSTSPGRLSPDFAEELR	29		0.84282	0.529271	0.757586	0.773948	1.06911	0.943265	1
Q14160	Protein scribble homolog	SCRIB	Y1360	QKyFELEVR	28		0.0828422	0.0860741	0.157256	0.162474	0.431846	0.269429	1
O00560	Syntenin-1	SDCBP	Y50	LyPELSQYMGLSLNEEEIR	52		4.99191e-05	-0.00522868	0.168211	0.139052	0.287663	0.125254	1
O94979	Protein transport protein Sec31A	SEC31A	S799	AQGEPVAGHEsPKIPYEK	42.24		0.885886	0.609125	0.657913	0.771752	0.88328	0.72554	1
Q9H4L4	Sentrin-specific protease 3	SENP3	S169	NHLsPQQGGATPQVPSPCCR	28		0.981502	1.06279	1.14776	0.915536	0.869784	0.952949	1
Q9H4L4	Sentrin-specific protease 3	SENP3	T244	WTPKSPLDPDSGLLSCtLPNGFGGQSGPEGER	26		0.269124	0.475985	0.425769	0.374188	0.321259	0.431877	1
Q8NC51	Plasminogen activator inhibitor 1 RNA-binding protein	SERBP1	S330	SKsEEAHAEDSVMDHHFR	27		1.05743	1.04097	0.686042	0.948252	0.960831	1.1404	1
Q15637	Splicing factor 1	SF1	S80+S82	TGDLGIPPNPEDRsPsPEPIYNSEGK	30.73		0.715622	0.700538	0.79537	0.81704	0.676037	0.972425	1
Q9Y3B4	Pre-mRNA branch site protein p14	SF3B14	Y61	GTAyVVYEDIFDAK	40		0.0745855	0.0287324	0.0629527	0.100442	0.120791	0.12277	1
Q9Y3B4	Pre-mRNA branch site protein p14	SF3B14	Y86	yLVVLYYNANR	41		0.0511465	0.0840465	0.11682	0.153401	0.23831	0.192008	1
O95104	Splicing factor, arginine/serine-rich 15	SFRS15	S154	IEIIQPLLDMAAGTSNAAPVAENVTNNEGsPPPPVK	26		0.350718	0.0579226	0.240694	0.264	0.24932	0.148468	1
B3KSZ8	Splicing factor, arginine/serine-rich 16	SFRS16	S285	KIsPPSYAR	22		0.911678	0.773479	0.860217	0.80361	1.02371	0.85112	1
B3KUY1	Splicing factor, arginine/serine-rich 2	SFRS2	S26	VDNLTYRTsPDTLR	30.25		1.0612	0.692118	0.619538	0.897332	0.933082	1.05207	1
A8K588	Splicing factor, arginine/serine-rich 6	SFRS6	S303	SNsPLPVPPSK	34		0.789751	0.856387	0.791332	0.813385	0.805254	0.783046	1
A8K3M9	Splicing factor, arginine/serine-rich 9	SFRS9	S211	GsPHYFSPFRPY	33		0.19229	0.206535	0.181661	0.269609	0.296369	0.259383	1
A8K3M9	Splicing factor, arginine/serine-rich 9	SFRS9	S211+S216	GsPHYFsPFRPY	24		1.23519	0.961096	1.08463	1.11381	1.04057	1.01114	1
Q9H792	Tyrosine-protein kinase SgK269	SGK269	Y531	yQEVWTSSTSPR	81		0.15618	0.501645	0.824537	0.700162	1.47319	1.1931	1
P29353	SHC-transforming protein 1	SHC1	Y427	ELFDDPSyVNVQNLDK	47.38		0.0900652	0.255216	0.615907	0.554278	1.58359	1.30569	1
O15357	Phosphatidylinositol-3,4,5-trisphosphate 5-phosphatase 2	SHIP-2	Y1135	TLSEVDyAPAGPAR	61		0.893609	1.24656	1.32171	0.822914	3.73287	2.65048	1
O15357	Phosphatidylinositol-3,4,5-trisphosphate 5-phosphatase 2	SHIP-2	Y986	NSFNNPAyYVLEGVPHQLLPPEPPSPAR	48		0	0.0536084	0.0670752	0.105963	0.0272075	0.0357234	1
Q06124	Protein tyrosine phosphatase, non-receptor type 11	SHP2	Y62	IQNTGDyYDLYGGEK	61		0.0621012	0.0366691	0.0341935	0.0460924	0.0834079	0.0832406	1
Q96EB6	NAD-dependent deacetylase sirtuin-1	SIRT1	S47	RDGPGLERsPGEPGGAAPER	41.91		0.706992	0.538485	0.511616	0.607392	0.566045	0.654395	1
Q15477	Helicase SKI2W	SKIV2L	S256	ASsLEDLVLK	52		1.05677	0.540486	0.975552	0.955845	0.935457	1.10559	1
B2R6A3	Na(+)/H(+) exchange regulatory cofactor NHE-RF1	SLC9A3R1	S280	EALAEAALEsPRPALVR	42.23		0.913471	0.803555	0.884107	0.913107	1.0198	0.889844	1
O00193	Small acidic protein.	SMAP	S17	SAsPDDDLGSSNWEAADLGNEER	76		1.1852	0.824971	1.09428	1.034	0.928303	0.764127	1
B4DZC0	SWI/SNF-related matrix-associated actin-dependent regulator of chromatin subfamily A m	SMARCA5	S47/ S50/ S66 *	GGPEGVAAQAVAsAASAGPADAEMEEIFDDASPGKQK/ GGPEGVAAQAVASAAsAGPADAEMEEIFDDASPGKQK/ GGPEGVAAQAVASAASAGPADAEMEEIFDDAsPGKQK	45		0.671861	0.478562	0.457579	0.539038	0.549164	0.366001	1
Q8TAQ2	SWI/SNF complex subunit SMARCC2	SMARCC2	S283	TLTDEVNsPDSDRR	32.43		0.934559	0.729756	0.660841	0.807994	0.821449	0.847932	1
Q9NTJ3	Structural maintenance of chromosomes protein 4	SMC4	S41	TEsPATAAETASEELDNR	66		0.808195	0.879394	1.14681	0.780621	1.00105	0.92003	1
Q16637	Survival motor neuron protein	SMN1	S28	GTGQsDDSDIWDDTALIK	60		0.58119	0.52385	0.603276	0.601356	0.650333	0.658093	1
Q16637	Survival motor neuron protein	SMN1	S28+S31	GTGQsDDsDIWDDTALIK	52		0.62101	0.627207	0.494118	0.591335	0.814355	0.663037	1
B1AK66	Smad nuclear-interacting protein 1.	SNIP1	S35	QERLsPEVAPPAHR	56		0.647222	0.76811	0.973194	0.341928	0.789207	0.785189	1
B1AK66	Smad nuclear-interacting protein 1.	SNIP1	S52	RPDHSGGsPSPPTSEPAR	57		0.815312	0.862565	0.336711	0.748075	0.969162	0.767682	1
P08621	U1 small nuclear ribonucleoprotein 70 kDa	SNRNP70	Y146	GyAFIEYEHER	61		0.23528	0.0643034	0.186948	0.291125	0.552231	0.748531	1
Q13425	Beta-2-syntrophin	SNTB2	S95	GLGPPsPPAPPR	36.8		1.17018	0.753324	1.03787	0.928574	1	1.12152	1
Q9Y5X1	Sorting nexin-9	SNX9	Y269	SyIEYQLTPTNTNR	39		0.113185	0.180002	0.116892	0.236063	0.292889	0.337408	1
P18583	Protein SON	SON	S1697	DTEEPLPVKESDQTLAALLsPK	18		0.403972	0.432965	0.448135	0.367	0.611617	0.284389	1
P18583	Protein SON	SON	S1697	ESDQTLAALLsPK	45		0.675051	0.802779	0.802785	0.7056	0.84023	0.769354	1
O60271	C-jun-amino-terminal kinase-interacting protein 4	SPAG9	T217	ERPISLGIFPLPAGDGLLtPDAQK	23		0.250031	0.0964714	0.273111	0.388239	0.179173	0.10116	1
Q96T58	Msx2-interacting protein	SPEN	S727	SQsPVHLR	46.07		1.14592	1.16382	0.930618	0.945823	1.23072	1.20388	1
Q13813	Spectrin alpha chain, brain	SPTAN1	S1029/ S1031 *	KLDPAQsASRENLLEEQGSIALR/ KLDPAQSAsRENLLEEQGSIALR	21		1.22469	0.911718	1.07039	0.930507	1.18584	1.52168	1
Q13813	Spectrin alpha chain, brain	SPTAN1	S1217	WRsLQQLAEER	53.22		1.52608	1.1739	1.21172	1.14692	1.64457	1.47989	1
B2ZZ89	Spectrin beta chain, brain 1	SPTBN1	T2331/ S2332 *	AQTLPtSVVTITSESSPGKR/ AQTLPTsVVTITSESSPGKR	27		0.574991	0.93422	0.72372	0.88577	0.997915	0.735792	1
Q8IYB3	Serine/arginine repetitive matrix protein 1	SRRM1	S389+S393	RLsPSAsPPR	45		0.657496	0.805724	0.855172	0.84231	1.02538	1.06078	1
Q8IYB3	Serine/arginine repetitive matrix protein 1	SRRM1	S402+T406	HRPsPPAtPPPK	20		0.988117	0.882751	0.546343	0.841098	0.91353	0.936372	1
Q8IYB3	Serine/arginine repetitive matrix protein 1	SRRM1	S597	RYsPPIQR	29		0.994744	0.870459	1.1542	0.654309	0.972031	0.921137	1
Q8IYB3	Serine/arginine repetitive matrix protein 1	SRRM1	S695/ S696	APQTSsSPPPVR/ APQTSSsPPPVR	24		1.10486	0.773052	0.451908	0.623573	0.900119	0.948061	1
Q8IYB3	Serine/arginine repetitive matrix protein 1	SRRM1	S713+S715	RQsPsPSTRPIR	23		1.12941	0.752632	0.640768	0.611035	0.769033	0.950622	1
Q8IYB3	Serine/arginine repetitive matrix protein 1	SRRM1	S874	KETEsEAEDNLDDLEK	49		0.885381	0.926915	1.10105	1.15156	1.00021	1.34672	1
Q8IYB3	Serine/arginine repetitive matrix protein 1	SRRM1	T220	EKtPELPEPSVK	21		0.967164	0.91083	0.955551	1.10359	0.831505	1.02211	1
Q8IYB3	Serine/arginine repetitive matrix protein 1	SRRM1	T572+T574	RRtPtPPPR	21		1.47722	0.75602	0.721224	0.738394	1.08321	1.2355	1
A0AUK8	Serine/arginine repetitive matrix protein 2	SRRM2	S1083	QSHSEsPSLQSK	34		1.25756	0.625479	0.581571	0.799735	0.982788	1.12435	1
A0AUK8	Serine/arginine repetitive matrix protein 2	SRRM2	S1124	GEFSAsPMLK	33		1.15905	0.971228	1.12708	1.01224	1.06927	1.05975	1
A0AUK8	Serine/arginine repetitive matrix protein 2	SRRM2	S1318+S1320+S1329	ELsNsPLRENSFGsPLEFR	25.8		0.865826	0.459025	0.825761	0.717563	0.729853	0.610139	1
A0AUK8	Serine/arginine repetitive matrix protein 2	SRRM2	S1320	ELSNsPLRENSFGSPLEFR	49.04		0.71483	0.796067	0.971295	0.887459	0.798873	0.892211	1
A0AUK8	Serine/arginine repetitive matrix protein 2	SRRM2	S1320+S1329	ELSNsPLRENSFGsPLEFR	40.86		0.833528	0.903305	0.863387	0.766792	0.872272	0.835234	1
A0AUK8	Serine/arginine repetitive matrix protein 2	SRRM2	S1403/ S1404 *	AGMSSNQSIsSPVLDAVPR/ AGMSSNQSISsPVLDAVPR	54		0.883809	0.540647	0.826319	0.846837	1.01432	0.876996	1
A0AUK8	Serine/arginine repetitive matrix protein 2	SRRM2	S1694	SSRSsPELTR	27		2.19412	1.34213	1.1822	1.68953	1.94139	2.31886	1
A0AUK8	Serine/arginine repetitive matrix protein 2	SRRM2	S1916	SRAsPVSR	23		2.3992	0.999842	1.30595	1.5252	1.23577	1.4507	1
A0AUK8	Serine/arginine repetitive matrix protein 2	SRRM2	S1987	SRTsPVTR	25.96		1.72315	0.878754	0.697951	1.12449	1.35335	1.64657	1
A0AUK8	Serine/arginine repetitive matrix protein 2	SRRM2	S2100/ S2102 *	NHsGSRTPPVALNSSR/ NHSGsRTPPVALNSSR	39		0.91513	0.726501	0.596551	0.664302	0.74165	0.742722	1
A0AUK8	Serine/arginine repetitive matrix protein 2	SRRM2	S2581	RVPsPTPAPK	26		0.801057	0.776004	0.541611	0.685435	0.831721	0.903293	1
A0AUK8	Serine/arginine repetitive matrix protein 2	SRRM2	S322/ S323 *	GEGDAPFSEPGTTSTQRPsSPETATK/ GEGDAPFSEPGTTSTQRPSsPETATK	37		1.08377	1.00712	0.921704	0.785399	0.923158	0.84594	1
Q9UQ35	Serine/arginine repetitive matrix protein 2	SRRM2	S875/ S876 *	SCFEsSPDPELK/ SCFESsPDPELK	32		1.06317	0.840844	0.856134	1.14089	0.85706	0.951654	1
A0AUK8	Serine/arginine repetitive matrix protein 2	SRRM2	S924	AIIsPR	25		1.17235	1.09518	0.824094	0.925577	1.08325	1.12467	1
A0AUK8	Serine/arginine repetitive matrix protein 2	SRRM2	T1003	AQtPPGPSLSGSK	24		0.958841	0.752251	0.873442	0.864214	0.90454	0.94554	1
A0AUK8	Serine/arginine repetitive matrix protein 2	SRRM2	T1043	SStPPGESYFGVSSLQLK	23		1.38877	1.10729	1.03637	1.22813	1.24722	1.32836	1
A0AUK8	Serine/arginine repetitive matrix protein 2	SRRM2	T1208	DTLRtPPRER	25		1.68725	1.14617	0.91894	0.950605	1.38808	1.39278	1
A0AUK8	Serine/arginine repetitive matrix protein 2	SRRM2	T1531	TVARtPLGQR	15		1.48061	1.28713	1.10672	0.799186	1.34898	1.19672	1
A0AUK8	Serine/arginine repetitive matrix protein 2	SRRM2	T2409	SRtPPSAPSQSR	32		1.46351	0.867095	0.675259	0.792183	1.16114	1.17874	1
Q9BXP5	Serrate RNA effector molecule homolog	SRRT	S540	TQLWAsEPGTPPLPTSLPSQNPILK	31.34		0.704738	1.03861	0.941685	0.900899	0.816405	0.797641	1
Q9BXP5	Serrate RNA effector molecule homolog	SRRT	S67	RFsPPR	30		1.0244	1.0158	1.26652	0.849016	0.818354	0.807841	1
B5BUB5	Lupus La protein	SSB	S366	FAsDDEHDEHDENGATGPVKR	45		0.939233	0.824839	0.779958	0.798723	0.962418	0.909251	1
Q08945	FACT complex subunit SSRP1	SSRP1	Y438/ Y441/ S444 *	EGMNPSyDEYADSDEDQHDAYLER/ EGMNPSYDEyADSDEDQHDAYLER/ EGMNPSYDEYADsDEDQHDAYLER	38.8		0.701869	0.675312	0.621492	0.759725	0.690822	0.661611	1
Q13586	Stromal interaction molecule 1	STIM1	S567	LIEGVHPGsLVEKLPDSPALAK	27.46		0.618821	0.88018	0.691033	0.778758	0.89649	0.656693	1
B5BU83	Stathmin	STMN1	S16	RAsGQAFELILSPR	59		1.37	1.06	1.48	1.21	1.52	1.35	1
B5BU83	Stathmin	STMN1	S16+S25	AsGQAFELILsPR	49		0.66547	0.614293	0.642128	0.663041	0.84453	0.573557	1
B5BU83	Stathmin	STMN1	S25	ASGQAFELILsPR	79		0.463268	0.502767	0.526791	0.578417	0.684735	0.681962	1
B5BU83	Stathmin	STMN1	S38	ESVPEFPLsPPK	42		0.712186	0.461427	0.763614	0.820863	0.741669	0.715563	1
A2IDB9	STIP1 homology and U box-containing protein 1	STUB1	S19	LGAGGGsPEKSPSAQELK	48		1.06416	0.756288	0.867291	0.899341	0.884632	1.11178	1
B4DZJ7	Transcription elongation factor SPT5	SUPT5H	S666	DVTNFTVGGFAPMsPR	61		0.904399	0.863716	1.00647	0.966051	0.89704	0.817293	1
B3KNS8	Surfeit locus protein 6.	SURF6	S138	ELsPAALEK	38		1.00219	0.997124	0.970854	1.00136	0.780058	0.97992	1
B2RBI2	Synapse-associated protein 1.	SYAP1	S267/ S269/ S273/ S277 *	TQEDEEEIsTSPGVSEFVSDAFDACNLNQEDLRK/ TQEDEEEISTsPGVSEFVSDAFDACNLNQEDLRK/ TQEDEEEISTSPGVsEFVSDAFDACNLNQEDLRK/ TQEDEEEISTSPGVSEFVsDAFDACNLNQEDLRK	50		0.266012	0.143085	0.187139	0.292354	0.240496	0.0603247	1
B2RBI2	Synapse-associated protein 1.	SYAP1	T248	EQDLPLAEAVRPKtPPVVIK	23		0.894375	0.634679	0.88906	0.655165	0.874666	0.76392	1
P43405	Tyrosine-protein kinase SYK	SYK	Y323	QESTVSFNPyEPELAPWAADKGPQR	36		1.87546	1.02541	1.35137	2.26024	3.20183	2.7994	1
Q8TC07	TBC1 domain family, member 15, isoform CRA_c	TBC1D15	S227	SLSQsFENLLDEPAYGLIQK	53.83		0.296714	0.320005	0.128347	0.267071	0.350953	0.154553	1
O60343	TBC1 domain family member 4	TBC1D4	S570	SLTSsLENIFSR	26.45		0.540048	0.540585	0.440046	0.654007	0.662412	0.611366	1
O60343	TBC1 domain family member 4	TBC1D4	S666	AQGVRsPLLR	21.11		1.13787	0.900795	0.953602	0.921476	0.935824	0.978949	1
P23193	Transcription elongation factor A protein 1	TCEA1	S100	KKEPAITSQNsPEAR	61		0.993796	0.714389	0.492809	0.763256	0.925011	0.924707	1
Q13428	Treacle protein	TCOF1	S1378	LGAGEGGEASVsPEKTSTTSK	65		0.916522	0.793536	0.657474	0.781391	0.876154	0.922451	1
Q13428	Treacle protein	TCOF1	S156	TVANLLSGKsPR	52		0.868069	0.879626	0.990477	0.95573	0.902875	1.06806	1
Q13428	Treacle protein	TCOF1	S375	TSQVGAAsAPAKESPR	56		1.3012	0.684296	0.44023	0.701391	0.966518	1.07906	1
Q9Y4R8	Telomere length regulation protein TEL2 homolog	TELO2	S836	LLPPAsP	51		0.854675	0.644893	0.709144	0.635117	0.712996	0.545752	1
Q15554	Telomeric repeat-binding factor 2	TERF2	S323	DLVLPTQALPAsPALK	48.63		1.18696	0.928723	0.891183	0.929123	0.935659	1.11522	1
B4DQN4	Telomeric repeat-binding factor 2-interacting protein 1	TERF2IP	S203	YLLGDAPVsPSSQK	44		0.841715	0.788493	0.829094	0.938968	0.683752	0.823731	1
P0C1Z6	TCF3 fusion partner	TFPT	S249+S252	LLPYPTLAsPAsD	47		0.513463	0.594738	0.614985	0.755985	0.600859	0.466584	1
P0C1Z6	TCF3 fusion partner	TFPT	S252	LLPYPTLASPAsD	42		0.470742	0.487154	0.431088	0.537461	0.528487	0.441483	1
A8K6Q8	Transferrin receptor protein 1	TFRC	Y20	SAFSNLFGGEPLSyTR	54		0.449578	0.605676	0.699144	0.616364	1.01469	1.18809	1
Q05D20	Thyroid hormone receptor-associated protein 3	THRAP3	S243	ASAVSELsPR	48		0.946338	0.868606	0.824201	0.720988	0.907299	1.03816	1
Q05D20	Thyroid hormone receptor-associated protein 3	THRAP3	S248	ERsPALKSPLQSVVVR	47		0.674212	0.536631	0.513544	0.747175	0.78261	0.71365	1
Q05D20	Thyroid hormone receptor-associated protein 3	THRAP3	S248+S253	ERsPALKsPLQSVVVR	29		0.810651	0.984318	0.715031	1.03458	0.875228	0.773613	1
Q05D20	Thyroid hormone receptor-associated protein 3	THRAP3	S682	RIDIsPSTFR	38		1.17637	1.17469	1.45748	0.885283	1.39932	1.16726	1
Q04726	Transducin-like enhancer protein 3	TLE3	S203	ESSANNSVsPSESLR	82.84		1.30166	0.831218	0.58731	0.700288	1.12409	1.14167	1
P42167	Lamina-associated polypeptide 2, isoforms beta/gamma	TMPO	S159	SsTPLPTISSSAENTR	65		1.16087	0.965056	1.09709	1.00889	1.08777	0.986484	1
P42167	Lamina-associated polypeptide 2, isoforms beta/gamma	TMPO	S306	HAsPILPITEFSDIPR	61		0.668642	0.73603	0.666577	0.775689	0.839291	0.744016	1
P42167	Lamina-associated polypeptide 2, isoforms beta/gamma	TMPO	S67	GPPDFSsDEEREPTPVLGSGAAAAGR	26		0.585427	0.534956	0.703857	0.568311	0.728477	0.701869	1
P42167	Lamina-associated polypeptide 2, isoforms beta/gamma	TMPO	S67+S66/ S67+T74/ T74+S66 *	GPPDFssDEEREPTPVLGSGAAAAGR/ GPPDFSsDEEREPtPVLGSGAAAAGR/ GPPDFsSDEEREPtPVLGSGAAAAGR	44		0.783541	0.851385	0.717728	0.784694	0.786203	0.756844	1
A7E2A3	TRAF2 and NCK-interacting protein kinase.	TNIK	S769	SEGsPVLPHEPAK	35.25		0.824624	0.581088	0.823374	0.875598	0.824354	0.94161	1
Q9C0C2	182 kDa tankyrase-1-binding protein.	TNKS1BP1	S672	TEAQDLCRAsPEPPGPESSSR	19		1.04626	0.75291	0.594811	0.889871	0.946925	0.892073	1
Q9C0C2	182 kDa tankyrase-1-binding protein.	TNKS1BP1	S691	WLDDLLAsPPPSGGGAR	57		0.549373	0.595146	0.730676	0.562166	0.48597	0.740019	1
O15417	Trinucleotide repeat-containing gene 18 protein	TNRC18	S1857	ALsPGLEESGLGLLAR	37		0.594774	0.618303	0.793052	0.687241	0.616378	0.85973	1
P11388	DNA topoisomerase 2-alpha	TOP2A	S1213	TQMAEVLPsPR	43		0.805564	0.625088	0.824764	0.834228	0.877993	0.801854	1
P11388	DNA topoisomerase 2-alpha	TOP2A	S1247	IKNENTEGsPQEDGVELEGLK	26		0.742895	0.56424	0.890622	0.988287	0.862011	0.82692	1
P11388	DNA topoisomerase 2-alpha	TOP2A	S1391/ S1392/ S1393/ S1403/ S1406 *	SVVSDLEADDVKGSVPLsSSPPATHFPDETEITNPVPK/ SVVSDLEADDVKGSVPLSsSPPATHFPDETEITNPVPK/ SVVSDLEADDVKGSVPLSSsPPATHFPDETEITNPVPK/ SVVSDLEADDVKGSVPLSSSPPATHFPDEtEITNPVPK/ SVVSDLEADDVKGSVPLSSSPPATHFPDETEItNPVPK	38		0.725123	0.669174	0.788451	0.644999	0.802693	0.712186	1
P11388	DNA topoisomerase 2-alpha	TOP2A	S1525	YLEEsDEDDLF	74		0.695718	0.592658	0.484789	0.795164	0.612457	0.520396	1
Q02880	DNA topoisomerase 2-beta	TOP2B	S1476	SEDDSAKFDSNEEDSASVFsPSFGLK	32		0.944805	0.770234	0.934475	0.917616	0.883556	0.86602	1
Q02880	DNA topoisomerase 2-beta	TOP2B	S1581	KTSFDQDsDVDIFPSDFPTEPPSLPR	40.04		0.827808	0.798242	0.676964	0.91425	0.852421	0.960907	1
Q12888	Tumor suppressor p53-binding protein 1	TP53BP1	S380	STPFIVPSsPTEQEGR	48		0.512573	0.659067	0.569685	0.55552	0.696883	0.499668	1
P60174	Triosephosphate isomerase	TPI1	S21	KQsLGELIGTLNAAK	26		0.894125	0.712246	1.27516	0.971928	1.13176	0.963595	1
A0PJC9	Nucleoprotein TPR.	TPR	S2155	TDGFAEAIHsPQVAGVPR	64		0.411692	0.570821	0.541505	0.465207	0.650071	0.543305	1
B2RDQ3	Transformer-2 protein homolog beta	TRA2B	S264+S266	RRsPsPYYSR	23.29		1.25826	0.660446	0.591695	0.600025	0.925826	0.971515	1
B4DR68	Heat shock protein 75 kDa, mitochondrial	TRAP1	Y498	NIyYLCAPNR	25		0.0372978	0.130961	0.0931017	0.107783	0.137704	0.151713	1
B2R8R5	Transcription intermediary factor 1-beta	TRIM28	S41/ S43/ S45/ S49/ S50 *	STAPSAAAsASASAAASSPAGGGAEALELLEHCGVCR/ STAPSAAASAsASAAASSPAGGGAEALELLEHCGVCR/ STAPSAAASASAsAAASSPAGGGAEALELLEHCGVCR/ STAPSAAASASASAAAsSPAGGGAEALELLEHCGVCR/ STAPSAAASASASAAASsPAGGGAEALELLEHCGVCR	83		1.09373	0.497408	0.925146	0.883543	0.927094	0.791517	1
B2R8R5	Transcription intermediary factor 1-beta	TRIM28	S473	SRsGEGEVSGLMR	55		0.553314	0.55748	0.530937	0.54177	0.51653	0.557376	1
B2R8R5	Transcription intermediary factor 1-beta	TRIM28	S489	VsLERLDLDLTADSQPPVFK	31		0.719792	0.694653	0.572771	0.810402	0.651379	0.471753	1
B2R8R5	Transcription intermediary factor 1-beta	TRIM28	S594+S596/ S594+S598 *	LAsPsGSTSSGLEVVAPEGTSAPGGGPGTLDDSATICR/ LAsPSGsTSSGLEVVAPEGTSAPGGGPGTLDDSATICR	47		0.537903	0.567473	0.434556	0.271515	0.506337	0.624896	1
B2R8R5	Transcription intermediary factor 1-beta	TRIM28	S594+S598+T599	LAsPSGstSSGLEVVAPEGTSAPGGGPGTLDDSATICR	53		1.20356	1.17726	0.451242	1.27029	1.33249	1.32852	1
B2R8R5	Transcription intermediary factor 1-beta	TRIM28	S828	FSAVLVEPPPMSLPGAGLSSQELsGGPGDGP	44		0.3916	0.171211	0.19929	0.378369	0.32717	0.266049	1
B2R8R5	Transcription intermediary factor 1-beta	TRIM28	Y517	VFPGSTTEDyNLIVIER	64		1.47254	1.70681	2.21685	1.49091	2.31175	3.32168	1
Q14166	Tubulin--tyrosine ligase-like protein 12.	TTLL12	S16	SsPGQTPEEGAQALAEFAALHGPALR	65		0.879265	0.791121	0.659854	0.705149	0.798184	0.650141	1
A8K0B8	Tubulin alpha-1A chain	TUBA1A	S48	TIGGGDDsFNTFFSETGAGK	31		1.03836	0.844453	1.16686	1.17093	1.23572	1.29434	1
P68363	Tubulin alpha-1B chain	TUBA1B	S340	sIQFVDWCPTGFK	50		1.01952	0.82332	0.925416	1.22922	1.10727	0.978919	1
P07437	Tubulin beta chain	TUBB	Y340	NSSyFVEWIPNNVK	50.26		0.134739	-0.0140636	0.112168	0.106925	0.261085	0.232484	1
Q96CW5	Gamma-tubulin complex component 3	TUBGCP3	Y114	VSSyATLFAQALPR	46		0.0434407	0.105214	0.0996424	0.0949937	0.200604	0.102928	1
B5BU25	Splicing factor U2AF 65 kDa subunit	U2AF2	S79	GAKEEHGGLIRsPR	20		1.04248	0.968389	0.832529	0.876625	0.857557	0.893308	1
Q14157	Ubiquitin-associated protein 2-like	UBAP2L	S454	SPAVATSTAAPPPPSsPLPSK	38.18		0.665348	0.725913	0.720943	0.674521	0.721166	0.620474	1
Q14157	Ubiquitin-associated protein 2-like	UBAP2L	S608	RYPSSISsSPQKDLTQAK	42.52		0.894187	0.510431	0.97233	0.957784	0.69137	0.753126	1
Q6ZU65	Ubinuclein-2.	UBN2	S13	RVAFISLsPVR	49.26		1.02321	0.710267	0.87127	0.743101	0.977506	1.01043	1
Q14694	Ubiquitin carboxyl-terminal hydrolase 10	USP10	S211	TCNsPQNSTDSVSDIVPDSPFPGALGSDTR	51		0.611258	0.906654	0.558244	0.631765	0.691015	0.691562	1
Q9UPU5	UBIQUITIN CARBOXYL-TERMINAL HYDROLASE 24.	USP24	S2561	TIsAQDTLAYATALLNEK	59.41		0.449142	0.38334	0.431631	0.409411	0.442292	0.319467	1
B7Z7L9	U4/U6.U5 tri-snRNP-associated protein 2	USP39	S46	DREREPEAASSRGsPVR	23		1.58521	0.632384	1.13243	0.722822	0.972377	1.28388	1
Q96K76	Ubiquitin carboxyl-terminal hydrolase 47	USP47	S832	LFVLLPEQsPVSYSK	36.41		0.723604	0.655068	0.665851	0.659475	0.649467	0.738806	1
P46939	Utrophin	UTRN	Y3111	LHyPMVEYCIPTTSGEDVR	84		0.0748326	0.0906764	0.111958	0.0418698	0.11472	0.130216	1
Q8IV63	Serine/threonine-protein kinase VRK3	VRK3	S82+S83	LSLFSDGDssESEDTLSSSER	26		0.489605	0.374237	0.503659	0.606541	0.621042	0.433868	1
Q9BTA9	WW domain-containing adapter protein with coiled-coil.	WAC	T495	QGPVSQSAtQQPVTADKQQGHEPVSPR	39.38		1.04027	0.800608	0.691308	1.14638	1.26825	1.15614	1
A7E2B5	Wings apart-like protein homolog	WAPAL	S221	RPEsPSEISPIK	20		0.928314	0.741945	0.731524	0.840519	0.88478	0.996944	1
O00401	Neural Wiskott-Aldrich syndrome protein	WASL	Y256	VIyDFIEK	29.51		0.322579	0.275525	0.41445	0.237368	0.813974	0.504403	1
O43379	WD repeat-containing protein 62.	WDR62	S1228	SIsLGDSEGPIVATLAQPLR	57.08		0.455919	0.565545	0.578859	0.53329	0.628151	0.538333	1
A8K330	WD repeat-containing protein 75.	WDR75	S796	VQDTsNTGLGEDIIHQLSK	39.44		1.03712	0.861893	1.24741	1.32868	1.28245	1.1145	1
C6ZGQ9	Telomerase Cajal body protein 1	WDR79	T489/ S491 *	VFPEPtESGDEGEELGLPLLSTR/ VFPEPTEsGDEGEELGLPLLSTR	35.25		0.508	0.479377	0.325091	0.51037	0.568155	0.301511	1
B2RDN9	ATP-dependent DNA helicase 2 subunit 1	XRCC6	S477	SDsFENPVLQQHFR	57		0.745354	0.717099	0.659602	0.662658	0.599342	0.710435	1
P46937	65 kDa Yes-associated protein	YAP1	S109	QAsTDAGTAGALTPQHVR	62.56		0.897483	0.663846	0.602513	0.692845	0.779854	0.903286	1
P46937	65 kDa Yes-associated protein	YAP1	S164	QSsFEIPDDVPLPAGWEMAK	41		0.503383	0.391454	0.339828	0.477964	0.463225	0.401703	1
A0JLU4	Nuclease-sensitive element-binding protein 1	YBX1	S165/ S167/ S174 *	NYQQNYQNsESGEKNEGSESAPEGQAQQR/ NYQQNYQNSEsGEKNEGSESAPEGQAQQR/ NYQQNYQNSESGEKNEGsESAPEGQAQQR	48		1.19451	1.10017	0.440255	1.06878	1.33006	1.44751	1
Q96MU7	YTH domain-containing protein 1	YTHDC1	S308	GIsPIVFDR	25.58		0.560465	0.446779	0.519619	0.549447	0.558857	0.544893	1
Q5T200	Zinc finger CCCH domain-containing protein 13.	ZC3H13	S64	FVHGPsPR	23		1.74362	1.37303	1.27829	1.34389	1.654	1.51305	1
Q5T200	Zinc finger CCCH domain-containing protein 13.	ZC3H13	S877	SLsPSHLTEDR	30		0.845113	0.91996	0.638919	0.841603	0.770426	0.789553	1
A8K583	Zinc finger protein 638	ZNF638	S1401	AVIVSsPK	23		0.988476	0.777499	0.837079	0.992625	1.01383	1.01441	1
B3KU06	Zinc finger protein 828.	ZNF828	S416	AVPPVsPELR	27		0.699623	0.738186	0.672901	0.812425	0.766908	0.738362	1
B3KU06	Zinc finger protein 828.	ZNF828	S476	GGsPDLWK	27		0.945244	0.827207	0.850891	0.90495	0.916936	0.775846	1
O95218	Zinc finger Ran-binding domain-containing protein 2	ZRANB2	S120	ENVEYIEREEsDGEYDEFGR	29		0.99384	0.777864	1.03737	0.986449	0.940997	0.975185	1

## Sheet: Replicate 2
List of protein phosphorylation sites. Replicate 2
* phosphorylation position could not be unambiguously assigned based on spectra obtained
s, t, y indicates phospho-Ser, phospho-Thr, and phospho-Tyr, respectively
Accession #	Protein name	Protein symbol	Phosphorylation site	Sequence	mascot score		0h	0.5h	1h	2h	4h	8h	24h
Q15019	Septin-2	SEPT2	S218	IYHLPDAEsDEDEDFKEQTR	22		0.384203	0.656883	0.478645	0.452531	0.488097	0.567	1
Q9NRG9	Aladin	AAAS	S495	FsPVLGR	23		0.731275	0.590517	0.510785	0.449195	0.538286	0.543803	1
Q8NE71	ATP-binding cassette sub-family F member 1	ABCF1	T108/ S109 *	LSVPtSDEEDEVPAPKPR/ LSVPTsDEEDEVPAPKPR	28.84		0.374102	0.681038	0.365335	0.31495	0.531007	0.323161	1
Q9UKV3	Apoptotic chromatin condensation inducer in the nucleus	ACIN1	S1004	TAQVPsPPR	26.8		0.76313	0.487918	0.584349	0.554041	0.46776	0.589068	1
Q9UEY8	Gamma-adducin	ADD3	S681/ S673/ S679 *	IEEVLSPEGSPSKsPSK/ IEEVLsPEGSPSKSPSK/ IEEVLSPEGSPsKSPSK	28		0.521217	0.573282	0.402833	0.573288	0.450171	0.355376	1
A8K4R4	Alsin	ALS2	S483+S492	RLsLPGLLSQVsPR	59.28		0.424605	0.546311	0.56347	0.45679	0.494896	0.422841	1
B2R5H9	Ankyrin repeat domain-containing protein 39.	ANKRD39	Y65	AEDPSQPDSAGyTALHYASR	72		0.111189	0.033543	0.132611	0.185106	0.169618	0.357521	1
A2RUC1	Ankyrin repeat and SAM domain-containing protein 1A	ANKS1A	S663	SPsFASEWDEIEK	29.44		0.426268	0.693356	0.447276	0.655058	0.442395	0.430402	1
Q9NWB6	Arginine and glutamate-rich protein 1.	ARGLU1	S76	AsSPPDRIDIFGR	21		0.41716	0.656753	0.577212	0.479189	0.714925	0.489153	1
Q07960	Rho GTPase-activating protein 1	ARHGAP1	S51	SSsPELVTHLK	30.09		0.470271	0.496853	0.441829	0.515268	0.59817	0.453491	1
A1L3Z2	Cyclic AMP-dependent transcription factor ATF-2	ATF2	S112	MPLDLsPLATPIIR	37.48		0.776421	0.866491	0.702307	0.479487	0.547904	0.520412	1
P05023	Sodium/potassium-transporting ATPase subunit alpha-1	ATP1A1	Y260	GIVVyTGDR	42.32		0.281865	0.429088	0.392874	1.41393	0.371297	0.315092	1
P05023	Sodium/potassium-transporting ATPase subunit alpha-1	ATP1A1	Y55	yGTDLSR	24		0.383303	0.350996	0.427909	1.07343	0.241116	0.38399	1
Q8WWM7	Ataxin-2-like protein	ATXN2L	S32	RPPGGTsPPNGGLPGPLATSAAPPGPPAAASPCLGPVAAAGSGLR	45.17		0.268954	0.444648	0.522416	0.761332	0.217169	0.399109	1
Q8WWM7	Ataxin-2-like protein	ATXN2L	S339	QGSGREsPSLASR	34.84		0.963226	0.675651	0.749669	0.648911	0.497795	0.885814	1
Q9H165	B-cell lymphoma/leukemia 11A	BCL11A	S625+S627	LLLGsPsSLSPFSK	36.28		0.616054	0.66751	0.556887	0.732051	0.770549	0.804153	1
A2RU75	Bcl-2-associated transcription factor 1	BCLAF1	S512	LKDLFDYsPPLHK	34.98		0.313196	0.638753	0.40505	0.552533	0.583992	0.477601	1
A2RU75	Bcl-2-associated transcription factor 1	BCLAF1	Y383/ S385/ S389*	AEGEWEDQEALDyFSDKESGK/ AEGEWEDQEALDYFsDKESGK/ AEGEWEDQEALDYFSDKEsGK	29.98		0.332526	0.481202	0.367045	0.470873	0.377189	0.384741	1
A4D1T4	B-Raf proto-oncogene serine/threonine-protein kinase	BRAF	S365	SSsAPNVHINTIEPVNIDDLIR	38.78		1.01782	0.816696	0.75283	0.822253	0.629057	0.600332	1
O60885	Bromodomain-containing protein 4	BRD4	S1117	IHsPIIR	29.73		0.576131	0.354038	0.544007	0.635227	0.466847	0.572004	1
Q9H0E9	bromodomain-containing protein 8 isoform 1	BRD8	T124+S128	AtPPPsPLLSELLK	31.63		0.685205	0.506002	0.539229	0.573352	0.516654	0.571985	1
Q9H0E9	bromodomain-containing protein 8 isoform 1	BRD8	T264	AtPPPSPLLSELLK	31.02		0.577368	0.707765	0.576619	0.615112	0.609339	0.577429	1
A4D123	Basic leucine zipper and W2 domain-containing protein 2.	BZW2	S412/ S414 *	FVEWLQNAEEEsESEGEEN/ FVEWLQNAEEESEsEGEEN	41.68		0.54265	0.6768	0.335939	0.449991	0.448787	0.506227	1
B3KPX8	Uncharacterized protein C9orf78	C9orf78	S261	VGDTEKPEPERsPPNR	19		0.465584	0.440336	0.315172	0.259375	0.367783	0.403067	1
B4DUP7	Uncharacterized protein C9orf82.	C9orf82	S311/ S312 *	SVNEILGLAEsSPNEPK/ SVNEILGLAESsPNEPK	51.48		0.433273	0.471558	0.466369	0.576202	0.439351	0.562335	1
P27824	Calnexin	CANX	S583	AEEDEILNRsPR	56.32		0.452712	0.572245	0.545736	0.488113	0.479837	0.471265	1
Q9Y2V2	Calcium-regulated heat stable protein 1	CARHSP1	S30+S32	ERsPsPLRGNVVPSPLPTR	24		0.390182	0.721482	0.426363	0.373305	0.483473	0.380738	1
Q9Y2V2	Calcium-regulated heat stable protein 1	CARHSP1	S52	TFsATVR	22		0.649546	0.80288	0.77147	0.889146	0.557216	0.777908	1
B4DY99	Coiled-coil domain-containing protein 86	CCDC86	S18	LGGLRPEsPESLTSVSR	33.74		0.567812	0.742027	0.618389	0.595581	0.573118	0.425909	1
B4DY99	Coiled-coil domain-containing protein 86	CCDC86	S37	ALVEFEsNPEETREPGSPPSVQR	32.36		0.896226	0.401637	0.711072	0.91144	0.756581	0.67555	1
B4DY99	Coiled-coil domain-containing protein 86	CCDC86	S58	AGLGsPERPPK	26.32		0.589535	0.77275	0.469519	0.35465	0.474269	0.522441	1
B4DY99	Coiled-coil domain-containing protein 86	CCDC86	S91	LQQGAGLESPQGQPEPGAAsPQR	88.99		0.779341	0.636628	0.757321	0.581653	0.588136	0.595848	1
Q3V6T2	Girdin	CCDC88A	S1702	SSsQENLLDEVMK	31.12		0.716237	0.978519	0.727512	0.638132	0.697018	0.672387	1
Q9UJX2	Cell division cycle protein 23 homolog	CDC23	S588	RVsPLNLSSVTP	25		0.654156	0.848783	0.355836	0.633034	0.590003	0.659699	1
P06493	Cyclin-dependent Kinase 1	CDK1	T161	VYtHEVVTLWYR	29		0.486453	0.662979	0.490432	0.777496	0.428068	0.448609	1
P06493	Cyclin-dependent Kinase 1	CDK1	Y15	IGEGTyGVVYK	54.04		0.470552	1.24209	1.14994	1.23819	0.980463	0.951718	1
A8K6D6	Chromodomain Y-like protein	CDYL	S201	ILVPKsPVK	20		0.544671	0.426255	0.555399	0.588158	0.554797	0.433936	1
A8K6D6	Chromodomain Y-like protein	CDYL	S214/ S216/ S230 *	TAVDGFQsESPEKLDPVEQGQEDTVAPEVAAEKPVGALLGPGAER/ TAVDGFQSEsPEKLDPVEQGQEDTVAPEVAAEKPVGALLGPGAER/ TAVDGFQSESPEKLDPVEQGQEDtVAPEVAAEKPVGALLGPGAER	27		0.514793	0.640246	0.448492	0.502266	0.456262	0.59501	1
Q7Z7K6	Centromere protein V	CENPV	T98	AQEEGPGEPPPPELALLPPPPPPPPtPATPTSSASNLDLGEQR	36.04		0.661244	0.513801	0.483463	0.208898	0.271275	0.540066	1
Q5SW79	Centrosomal protein of 170 kDa	CEP170	S838	QGsFTIEKPSPNIPIELIPHINK	28.36		0.341504	0.649598	0.489509	0.635469	0.542682	0.462232	1
B2R7X3	Chromatin assembly factor 1 subunit B	CHAF1B	S410	GSsPGPRPVEGTPASR	24		0.491463	0.559312	0.429616	0.393793	0.421354	0.446011	1
P12277	Creatine kinase B-type	CKB	T35	VLtPELYAELR	25.35		0.724838	0.561234	0.459204	0.40109	0.451022	0.435951	1
O75122	CLIP-associating protein 2	CLASP2	T594/ S596 *	VLNTGsDVEEAVADALK/ VLNTGsDVEEAVADALK	59.12		0.861145	0.774262	0.520842	0.639574	0.519693	0.605084	1
P54105	Methylosome subunit pICln	CLNS1A	S102	FEEESKEPVADEEEEDsDDDVEPITEFR	26		0.379622	0.610085	0.518625	0.623272	0.653153	0.582708	1
Q9H078	Caseinolytic peptidase B protein homolog	CLPB	S23	RsPTLR	21		0.294173	0.299476	0.208601	0.171256	0.193628	0.174384	1
Q00610	Clathrin heavy chain 1	CLTC	Y899/Y900*	ENPyYDSR/ ENPYyDSR	30		-0.00064411	0.0731528	0.0319545	-0.00465613	0.0800977	0.0993258	1
P38432	Coilin	COIL	S301	LGFsLTPSK	30.5		0.645503	0.949207	0.628422	0.64492	0.671125	0.592198	1
B4DZI8	Coatomer subunit beta'	COPB2	S867/ T869 *	STAQQELDGKPASPTPVIVAsHTANKEEK/ STAQQELDGKPASPTPVIVASHtANKEEK	29.25		0.265459	0.561442	0.339398	0.595444	0.53402	0.445183	1
B4E3L4	CREB-binding protein.	CREBBP	S2063	SIsPSALQDLLR	54.09		0.451097	0.563796	0.637013	0.524945	0.709243	0.67262	1
P46109	Crk-like protein.	CRKL	Y207	NSNSYGIPEPAHAyAQPQTTTPLPAVSGSPGAAITPLPSTQNGPVFAK	30.61		0.683841	1.65488	1.90719	2.17812	1.53262	2.08953	1
Q9NYV4	Cell division cycle 2-related protein kinase 7	CRKRS	S382+S383/ S382+S385/ S383+S385 *	HssISPVRLPLNSSLGAELSR/ HsSIsPVRLPLNSSLGAELSR/ HSsIsPVRLPLNSSLGAELSR	51.72		0.532139	0.708945	0.510871	0.50001	0.356456	0.626408	1
B4DFQ5	Cleavage stimulation factor 77 kDa subunit	CSTF3	S691	RPNEDsDEDEEKGAVVPPVHDIYR	40.54		0.404041	0.490636	0.428958	0.408901	0.469312	0.531034	1
O15320	Cutaneous T-cell lymphoma-associated antigen 5	CTAGE5	S536	AFLsPPTLLEGPLR	40.97		0.735975	0.769907	0.671979	0.892901	0.735143	0.778992	1
B3KSR8	Catenin alpha-1	CTNNA1	S641	TPEELDDsDFETEDFDVR	36.05		0.534709	0.565145	0.857379	0.49002	0.545874	0.487505	1
Q14247	Src substrate cortactin	CTTN	S418	LPSsPVYEDAASFK	22		0.526448	0.487666	0.376249	0.389407	0.456545	0.469532	1
Q14247	Src substrate cortactin	CTTN	T411/ S417/ S418 *	TQTPPVSPAPQPtEERLPSSPVYEDAASFK/ TQTPPVSPAPQPTEERLPsSPVYEDAASFK/ TQTPPVSPAPQPTEERLPSsPVYEDAASFK	32.46		0.688087	0.483791	0.568674	0.423721	0.683189	0.473368	1
B4E1I3	Death domain-associated protein 6	DAXX	S671	ICTLPSPPsPLASLAPVADSSTR	53.9		0.585302	0.817533	0.262968	0.473326	0.472746	0.349931	1
B3KSQ7	Drebrin	DBN1	S141/ S142 *	LsSPVLHR/ LSsPVLHR	41.85		0.445677	0.549052	0.422501	0.628999	0.313522	0.479094	1
Q92466	DNA damage-binding protein 2	DDB2	S26	SRsPLELEPEAK	21		0.440001	0.576819	0.455217	0.473134	0.428643	0.559743	1
Q08345	Epithelial discoidin domain-containing receptor 1	DDR1	Y792	NLyAGDYYR	21		0.0262966	0.163383	0.177346	0.188599	0.395686	0.286111	1
Q16832	Discoidin domain-containing receptor 2	DDR2	Y481	IFPLRPDyQEPSR	27		0.580856	0.865897	1.38291	1.92179	0.843673	0.841467	1
Q16832	Discoidin domain-containing receptor 2	DDR2	Y684	TVSyTNLK	36		0.0322172	0.0185653	0.0370288	0.121354	0.154604	0.242233	1
Q16832	Discoidin domain-containing receptor 2	DDR2	Y736	NLySGDYYR	41		0.0686457	0.0523676	0.153558	0.126887	0.327089	0.243538	1
Q16832	Discoidin domain-containing receptor 2	DDR2	Y736+Y740	NLySGDyYR	48		0.10757	0.0412662	0.157674	0.238729	0.306779	0.371259	1
Q16832	Discoidin domain-containing receptor 2	DDR2	Y813	QTyLPQPAICPDSVYK	34		0.0744452	0.0838973	0.313709	0.245072	0.223069	0.220769	1
A8K538	DEAD (Asp-Glu-Ala-Asp) box polypeptide 3, X-linked.	DDX3X	Y104	SDyDGIGSR	26		1.39594	2.14837	2.37778	1.89513	1.24897	1.74159	1
B3KMI4	ATP-dependent RNA helicase DDX42	DDX42	S109+S111	QQFHSKPVDsDsDDDPLEAFMAEVEDQAAR	39.44		0.483047	0.503799	0.453334	0.569213	0.592673	0.416597	1
O60832	H/ACA ribonucleoprotein complex subunit 4	DKC1	S513	EVELVsE	58.14		0.302079	0.3987	0.432552	0.388908	0.386796	0.400535	1
B4DQG8	DNA methyltransferase 1-associated protein 1	DMAP1	T445	DTIIDVVGAPLtPNSR	51.12		0.759235	0.852565	0.442876	0.670672	0.428724	0.499014	1
B4DX93	ISOFORM 2C OF CYTOPLASMIC DYNEIN 1 INTERMEDIATE CHAIN 2.	DYNC1I2	S81	EAEALLQSMGLTPESPIVPPPMsPSSK	53.71		1.05882	0.442002	0.64575	0.981867	0.527684	0.788354	1
A2RRG7	Cytoplasmic dynein 1 light intermediate chain 1	DYNC1LI1	S207	DFQEYVEPGEDFPAsPQRR	42.89		0.55235	0.824138	0.498152	0.413189	0.495962	0.518252	1
Q13627	Dual specificity tyrosine-phosphorylation-regulated kinase 1A	DYRK1A	Y321	IYQyIQSR	33.73		1.1778	1.19137	1.22823	1.21042	0.875361	1.22874	1
Q92630	Dual specificity tyrosine-phosphorylation-regulated kinase 2.	DYRK2	Y382	VYTyIQSR	24		0.770299	0.913563	1.01481	1.02518	0.605803	0.880233	1
A4D1M6	Elongation factor 1-beta	EEF1B2	T87/ T88/ S90/ T93/ S106 *	YGPADVEDtTGSGATDSKDDDDIDLFGSDDEEESEEAKR/ YGPADVEDTtGSGATDSKDDDDIDLFGSDDEEESEEAKR/ YGPADVEDTTGsGATDSKDDDDIDLFGSDDEEESEEAKR/ YGPADVEDTTGSGAtDSKDDDDIDLFGSDDEEESEEAKR/ YGPADVEDTTGSGATDSKDDDDIDLFGsDDEEESEEAKR	26		0.361481	0.873866	0.450257	0.542115	0.498169	0.475307	1
P29692	Elongation factor 1-delta	EEF1D	S133	ATAPQTQHVsPMR	73.13		0.624818	0.59352	0.858893	0.55055	0.604549	0.593328	1
A4D210	Eukaryotic translation initiation factor 3 subunit B	EIF3B	S78	TEPAAEAEAAsGPSESPSPPAAEELPGSHAEPPVPAQGEAPGEQAR	62.55		0.482935	0.604639	0.595425	0.459353	0.512416	0.750156	1
A1KYQ7	Eukaryotic translation initiation factor 3 subunit C	EIF3C	S39	QPLLLsEDEEDTKR	61.22		0.322967	0.556738	0.436857	0.584775	0.522437	0.444246	1
A8K5K5	Eukaryotic translation initiation factor 3 subunit G	EIF3G	S42	GIPLATGDTsPEPELLPGAPLPPPK	62.81		0.398147	0.655876	0.338054	0.517976	0.228175	0.508191	1
B2R502	Eukaryotic translation initiation factor 4E-binding protein 1	EIF4EBP1	T45+T46	VVLGDGVQLPPGDYSTTPGGTLFSttPGGTR	52.23		0.715926	0.561676	0.593015	0.364551	0.572076	0.497745	1
Q9NRA8	Eukaryotic translation initiation factor 4E transporter	EIF4ENIF1	S950	SsSPVGLAK	32.79		0.652714	0.731492	0.52214	0.452764	0.593588	0.615877	1
Q04637	Eukaryotic translation initiation factor 4 gamma 1	EIF4G1	S1232	EAALPPVsPLK	42.51		0.435561	0.359435	0.364274	0.421583	0.374583	0.44556	1
P78344	Eukaryotic translation initiation factor 4 gamma 2	EIF4G2	T508	TQtPPLGQTPQLGLK	46.23		0.534074	0.698891	0.883631	0.551463	0.450949	0.576421	1
Q96JJ3	Engulfment and cell motility protein 2	ELMO2	Y48	EVCDGWSLPNPEyYTLR	61		0.103325	0.0546253	0.177141	0.384313	0.340764	0.350023	1
B4DP50	Bifunctional aminoacyl-tRNA synthetase	EPRS	S886	EYIPGQPPLSQSSDSsPTR	25.57		0.428454	0.532079	0.649119	0.473106	0.564594	0.581617	1
Q9UBC2	Epidermal growth factor receptor substrate 15-like 1	EPS15L1	Y74	QGFyVALR	34		0.0932213	0.0503945	0.030371	0.101936	0.262626	0.342201	1
Q5VVW6	Niban-like protein 1	FAM129B	S678+S679/ S679+S683/ S678+S683 *	AAPEAssPPASPLQHLLPGK/ AAPEASsPPAsPLQHLLPGK/ AAPEAsSPPAsPLQHLLPGK	23		0.302509	0.277745	0.238574	0.603134	0.571851	0.448427	1
Q9H019	Protein FAM54B.	FAM54B	S238	ASsFADMMGILK	46.18		0.766928	0.833889	0.724685	1.03454	0.650726	0.675492	1
P49327	Fatty acid synthase	FASN	Y130	DPETLVGySMVGCQR	71.36		0.361657	0	0.118708	0.180272	0.16454	0.195648	1
Q6UN15	Pre-mRNA 3'-end-processing factor FIP1	FIP1L1	S492	ERDHsPTPSVFNSDEER	35.2		0.778212	0.748407	0.702815	0.709039	0.553709	0.915752	1
B3KNP0	Formin-binding protein 4	FNBP4	S18	RPILQLsPPGPR	41.91		0.365396	0.609587	0.645258	0.399515	0.52507	0.438005	1
P85037	Forkhead box protein K1	FOXK1	S445	EGsPIPHDPEFGSK	19		0.594912	0.733317	0.636853	0.627606	0.681598	0.575327	1
B7Z8K4	Ras GTPase-activating protein-binding protein 1	G3BP1	S232	SSsPAPADIAQTVQEDLR	66.65		0.540291	0.663809	0.546857	0.55655	0.541411	0.581619	1
B7Z8K4	Ras GTPase-activating protein-binding protein 1	G3BP1	T143/ S149 *	YQDEVFGGFVtEPQEESEEEVEEPEER/ YQDEVFGGFVTEPQEEsEEEVEEPEER	62		1.3187	1.15929	0.71497	1.00811	0.639927	0.731068	1
A8K6V7	ISOFORM B OF RAS GTPASE-ACTIVATING PROTEIN-BINDING PROTEIN 2.	G3BP2	S225/ T226/ T227 *	sTTPPPAEPVSLPQEPPKPR/ StTPPPAEPVSLPQEPPKPR/ STtPPPAEPVSLPQEPPKPR	22		0.459994	0.464184	0.414044	0.587871	0.560591	0.416043	1
A8K6V7	ISOFORM B OF RAS GTPASE-ACTIVATING PROTEIN-BINDING PROTEIN 2.	G3BP2	S225/ T226/ T227/ S235 *	NLEELEEKsTTPPPAEPVSLPQEPPKPR/ NLEELEEKStTPPPAEPVSLPQEPPKPR/ NLEELEEKSTtPPPAEPVSLPQEPPKPR/ NLEELEEKSTTPPPAEPVsLPQEPPKPR	25		0.506184	0.803004	0.785629	0.918101	0.932548	0.667064	1
Q06210	Glucosamine--fructose-6-phosphate aminotransferase [isomerizing] 1	GFPT1	S261	VDsTTCLFPVEEK	34.51		0.461568	0.540788	0.507997	0.484078	0.582363	0.528766	1
Q9Y2X7	ARF GTPase-activating protein GIT1	GIT1	S361/ S362 *	SLsSPTDNLELSLR/ SLSsPTDNLELSLR	33.65		0.428479	0.574658	0.505765	0.535249	0.403393	0.378109	1
P49841	Glycogen synthase kinase-3 beta	GSK3B	Y216	GEPNVSyICSR	41.12		0.387529	0.680677	0.640054	0.717781	0.701695	0.596987	1
B4DH52	General transcription factor II-I	GTF2I	S210	SILsPGGSCGPIK	33.83		0.517842	0.539757	0.458602	0.494023	0.415491	0.472497	1
Q53QN0	General transcription factor 3C polypeptide 2	GTF3C2	T910	LLPtP	24.26		0.501104	0.403328	0.493281	0.329985	0.518466	0.676338	1
B2RDW9	GTP-binding protein 1	GTPBP1	S44+S47	LHGGFDsDCsEDGEALNGEPELDLTSK	45.22		0.629667	0.735999	0.503271	0.903245	0.70023	0.656707	1
P51610	Host cell factor	HCFC1	S669	TITLVKSPIsVPGGSALISNLGK	23		0.696242	0.664613	0.787357	0.69912	0.757783	0.668026	1
Q8WVB3	Hexosaminidase D	HEXDC	S466/ S469/ S477*	LQALLQDLsEVSAPPLPPTSPGRDVAQDP/ LQALLQDLSEVsAPPLPPTSPGRDVAQDP/ LQALLQDLSEVSAPPLPPTsPGRDVAQDP	34.11		2.76	1.69	1.85	2.98	2.3	3.04	1
Q9H2X6	Homeodomain-interacting protein kinase 2	HIPK2	Y361	AVCSTyLQSR	58.52		0.373857	0.758378	0.490223	0.44153	0.745492	0.608402	1
Q9H422	Homeodomain-interacting protein kinase 3	HIPK3	Y359	TVCSTyLQSR	42.58		0.641359	0.819612	1.16088	0.912911	0.441368	0.986531	1
B2R6A9	HIRA-interacting protein 3.	HIRIP3	S125	NGVAAEVsPAKEENPRR	32.05		0.737115	0.592418	0.601244	0.597891	0.643643	0.595538	1
B2R6A9	HIRA-interacting protein 3.	HIRIP3	S530	TLDsDEERPRPAPPDWSHMR	34.14		0.840372	0.823125	0.637349	0.6195	0.664626	0.719218	1
P09651	Heterogeneous nuclear ribonucleoprotein A1	HNRNPA1	S6	SEsPKEPEQLR	20		0.438765	0.530437	0.412214	0.367818	0.429142	0.467117	1
Q14103	Heterogeneous nuclear ribonucleoprotein D0	HNRNPD	S83	IDASKNEEDEGHSNSsPR	39.46		0.462166	0.412334	0.313616	0.31492	0.301473	0.47932	1
P31943	Heterogeneous nuclear ribonucleoprotein H	HNRNPH1	S104	HTGPNsPDTANDGFVR	59.28		0.814631	0.75913	0.74206	0.841858	0.656498	0.826293	1
P61978	Heterogeneous nuclear ribonucleoprotein K	HNRNPK	S116/ T118/ T120/ S121/ S127 *	IIPTLEEGLQLPsPTATSQLPLESDAVECLNYQHYK/ IIPTLEEGLQLPSPtATSQLPLESDAVECLNYQHYK/ IIPTLEEGLQLPSPTAtSQLPLESDAVECLNYQHYK/ IIPTLEEGLQLPSPTATsQLPLESDAVECLNYQHYK/ IIPTLEEGLQLPSPTATSQLPLEsDAVECLNYQHYK	32.79		3.20449	0.86448	0.571919	1.85103	2.26665	2.66983	1
P61978	Heterogeneous nuclear ribonucleoprotein K	HNRNPK	S214/ S216 *	IILDLIsESPIK/ IILDLISEsPIK	49.35		0.52394	0.650553	0.442853	0.457465	0.532555	0.353818	1
Q00839	Heterogeneous nuclear ribonucleoprotein U	HNRNPU	S59	LQAALDDEEAGGRPAMEPGNGsLDLGGDSAGR	43.71		0.789206	0.721385	0.615645	0.602965	0.657867	0.46202	1
Q58FF8	Putative heat shock protein HSP 90-beta 2	HSP90AB2P	S177	IEDVGsDEEDDSGKDK	33.02		0.510082	0.374401	0.301393	0.349054	0.335669	0.525291	1
A8K5I0	Heat shock 70 kDa protein 1	HSPA1A	S631	GGsGSGPTIEEVD	43.97		0.551302	0.664404	0.652297	0.537532	0.469562	0.493514	1
A8K5I0	Heat shock 70 kDa protein 1	HSPA1A	S633	GGSGsGPTIEEVD	48.91		0.709442	0.643423	0.624921	0.535373	0.521014	0.660142	1
A8K5I0	Heat shock 70 kDa protein 1	HSPA1A	Y41	TTPSyVAFTDTER	56.47		0.170839	0.10138	0.273759	0.289772	0.191601	0.389844	1
A8K3C9	Huntingtin	HTT	S434	SGSIVELIAGGGSSCsPVLSR	67.57		0.668469	0.684469	0.404522	0.503568	0.407509	0.403265	1
Q7Z6Z7	E3 ubiquitin-protein ligase HUWE1	HUWE1	S1907	GSGTAsDDEFENLR	49.78		0.586877	0.820771	0.555865	0.680059	0.697097	0.616035	1
Q9Y6M1	Insulin-like growth factor 2 mRNA-binding protein 2	IGF2BP2	Y40	SGyAFVDYPDQNWAIR	63.63		0.160884	0.323444	0.347455	0.410942	0.636797	0.428127	1
Q12906	Interleukin enhancer-binding factor 3	ILF3	T592	LFPDtPLALDANK	38.61		0.425838	0.686605	0.451462	0.440769	0.483324	0.41334	1
Q9Y4H2	Insulin receptor substrate 2	IRS2	S915	sPGEYINIDFGEPGAR	56.23		0.403818	0.610815	0.482406	0.630727	0.46342	0.405038	1
Q15811	Intersectin-1	ITSN1	Y1132	QIGWFPANyVK	39.02		0.0442254	-0.00570816	0.0728101	0.154981	0.527229	0.454089	1
P05412	Transcription factor AP-1	JUN	S243	LQALKEEPQTVPEMPGETPPLsPIDMESQER	18		0.939939	0.51907	0.726555	0.840973	0.575674	0.865029	1
P05412	Transcription factor AP-1	JUN	S63	NSDLLTsPDVGLLK	34.75		0.736211	0.500238	0.509673	0.603854	0.434184	0.556325	1
B3KY04	BTB/POZ domain-containing protein KCTD12	KCTD12	S176	EGSLGDELLPLGYSEPEQQEGASAGAPsPTLELASR	46.23		0.857904	0.381333	0.238724	0.520805	0.472407	0.451911	1
B2R7B5	KH domain-containing, RNA-binding, signal transduction-associated protein 1	KHDRBS1	S58	AsPATQPPPLLPPSATGPDATVGGPAPTPLLPPSATASVK	24		0.537179	0.409425	0.328599	0.456538	0.351125	0.618915	1
Q92945	Far upstream element-binding protein 2	KHSRP	S181	VQIsPDSGGLPER	52.25		0.591031	0.699418	0.685212	0.654928	0.718973	0.608439	1
Q9P260	LisH domain and HEAT repeat-containing protein KIAA1468.	KIAA1468	S180	AGsISTLDSLDFAR	56.45		0.413054	0.470664	0.782137	0.573921	0.771115	0.583379	1
Q8IXQ4	Uncharacterized protein KIAA1704	KIAA1704	S105	QDDsPPRPIIGPALPPGFIK	31.01		0.42946	0.59409	0.456798	0.559324	0.395293	0.426306	1
B4E1K0	ISOFORM 2 OF KINESIN-LIKE PROTEIN KIF23.	KIF23	S684	SVsPSPVPLLFQPDQNAPPIR	54.49		0.54031	0.433587	0.341677	0.535013	0.221163	0.421152	1
Q9H0B6	Kinesin light chain 2	KLC2	S582	ASsLNFLNK	32.94		0.681206	0.78535	0.796264	0.755847	0.771184	0.719475	1
Q9NSK0	Kinesin light chain 4	KLC4	S590	AAsLNYLNQPSAAPLQVSR	52.01		0.577499	0.686437	0.398338	0.620605	0.584691	0.523078	1
Q8N9T8	Protein KRI1 homolog.	KRI1	S177	AFVEDsEDEDGAGEGGSSLLQK	38.85		0.564247	0.659002	0.527524	0.647058	0.601941	0.506036	1
Q6PKG0	La-related protein 1	LARP1	S90	ESPRPLQLPGAEGPAIsDGEEGGGEPGAGGGAAGAAGAGR	60.45		0.370083	0.467919	0.336073	0.495463	0.513173	0.495427	1
Q6PKG0	La-related protein 1	LARP1	T526	AVtPVPTKTEEVSNLK	31.07		0.426832	0.450297	0.492732	0.533657	0.590605	0.527755	1
Q6PKG0	La-related protein 1	LARP1	T769	SLPtTVPESPNYR	23.43		0.673009	0.655604	0.6897	0.607786	0.605694	0.567117	1
B2RB09	LIM domain and actin-binding protein 1	LIMA1	S362	SEVQQPVHPKPLsPDSR	38		0.428687	0.617744	0.546627	0.521226	0.366225	0.51577	1
Q8ND56	Protein LSM14 homolog A	LSM14A	S192+T194/ S192+T201/ T194+T201 *	SSPQLDPLRKsPtMEQAVQTASAHLPAPAAVGR/ SSPQLDPLRKsPTMEQAVQtASAHLPAPAAVGR/ SSPQLDPLRKSPtMEQAVQtASAHLPAPAAVGR	42.86		0.598332	0.419581	0.438908	0.656072	0.613147	0.63124	1
Q8ND56	Protein LSM14 homolog A	LSM14A	T201/ S203 *	SPTMEQAVQtASAHLPAPAAVGR/ SPTMEQAVQTAsAHLPAPAAVGR	22		0.607183	0.659629	0.778342	0.690138	0.787881	0.757079	1
A8K379	Tyrosine-protein kinase Lyn.	LYN	Y306	LyAVVTR	28.83		0.0994309	0.13219	0.155572	0.164978	0.166271	0.387563	1
A2BDK6	Microtubule-associated protein 1B	MAP1B	S1779	VQSLEGEKLsPK	29.65		0.384261	0.445081	0.391057	0.427157	0.486023	0.360792	1
Q66K74	Microtubule-associated protein 1S	MAP1S	S592	CGEAsPPSAACGSPASQLVATPSLELGPIPAGEEK	30		0.461411	0.702121	0.537866	0.49442	0.542645	0.374691	1
Q66K74	Microtubule-associated protein 1S	MAP1S	S657	LSLsPLR	25.96		0.49191	0.469482	0.321107	0.316365	0.326745	0.417273	1
Q66K74	Microtubule-associated protein 1S	MAP1S	T638+S643/ S640+S643/ S643+S631/ S643+S632 *	ALELPLAASSIPRPRtPSPEsHR/ ALELPLAASSIPRPRTPsPEsHR/ ALELPLAAsSIPRPRTPSPEsHR/ ALELPLAASsIPRPRTPSPEsHR	29		0.59133	0.338673	0.588821	0.489774	0.549155	0.577904	1
P27816	Microtubule-associated protein 4	MAP4	S280	DMEsPTKLDVTLAK	29.91		0.829465	0.796936	0.767895	1.20803	0.655259	0.712657	1
Q16539	Mitogen-activated protein kinase 14	MAPK14	Y182	HTDDEMTGyVATR	63.57		0.34465	0.299002	0.337727	0.538543	0.230312	0.251893	1
Q7KZI7	Serine/threonine-protein kinase MARK2	MARK2	S486	SRNsPLLER	30.3		0.492338	0.741113	0.635325	0.532721	0.448084	0.570525	1
B3KXZ4	DNA replication licensing factor MCM2	MCM2	S139	GLLYDsDEEDEERPAR	38.24		0.646396	0.68237	0.416156	0.627936	0.597358	0.647791	1
B3KXZ4	DNA replication licensing factor MCM2	MCM2	S26/ S27 *	GNDPLTsSPGR/ GNDPLTSsPGR	31.34		0.550479	0.646338	0.471081	0.388841	0.539314	0.481668	1
B3KXZ4	DNA replication licensing factor MCM2	MCM2	T39	RTDALtSSPGR	30.55		0.621148	0.566889	0.513026	0.209778	0.30631	0.307925	1
B4DRF6	DNA replication licensing factor MCM6	MCM6	S762	EIESEIDsEEELINK	45.56		0.461411	0.794462	0.609434	0.483019	0.493653	0.445933	1
Q14676	Mediator of DNA damage checkpoint protein 1	MDC1	S780	ESEDSETQPFDTHLEAYGPCLsPPR	43.65		0.44881	0.683594	0.40969	0.477429	0.443622	0.406937	1
Q14676	Mediator of DNA damage checkpoint protein 1	MDC1	S793	AIPGDQHPEsPVHTEPMGIQGR	46.13		0.472593	0.758642	0.70406	0.680633	0.650166	0.674923	1
Q15648	Mediator of RNA polymerase II transcription subunit 1	MED1	T1051	SQtPPGVATPPIPK	24		0.32609	0.534103	0.494954	0.493204	0.417263	0.519652	1
A8K5Q1	7SK snRNA methylphosphate capping enzyme	MEPCE	S216/ S217 *	TLNAETPKsSPLPAK/ TLNAETPKSsPLPAK	27.9		0.51612	0.534143	0.516865	0.444997	0.54033	0.574115	1
A8K5Q1	7SK snRNA methylphosphate capping enzyme	MEPCE	S254	DITDPLSLNTCTDEGHVVLAsPLK	24		0.725532	0.783191	0.460687	0.728645	0.414655	0.500378	1
P55081	Microfibrillar-associated protein 1.	MFAP1	S116+S118	IVEPEVVGEsDsEVEGDAWR	69.05		0.807594	0.717529	0.509858	0.644741	0.463615	0.523365	1
P55081	Microfibrillar-associated protein 1.	MFAP1	T267	SLAALDALNtDDENDEEEYEAWK	61.74		0.566548	0.558981	0.378653	0.54878	0.365972	0.579344	1
O60502	Bifunctional protein NCOAT	MGEA5	S364	LENEGsDEDIETDVLYSPQMALK	33.27		0.531342	0.488544	0.515733	0.541174	0.36308	0.623423	1
P46013	Antigen KI-67.	MKI67	S584	AQSLVISPPAPsPR	48.35		0.442845	0.587367	0.344774	0.572631	0.58625	0.451671	1
A8K1F4	Myeloid leukemia factor 2	MLF2	S238	LAIQGPEDsPSR	27.58		0.917514	0.6416	0.560163	0.805868	0.508467	0.60589	1
O14686	Histone-lysine N-methyltransferase MLL2	MLL2	S4463	ALsPVIPLIPR	49.73		0.379943	0.566424	0.503156	0.536868	0.704536	0.580107	1
Q9BU76	Multiple myeloma tumor-associated protein 2	MMTAG2	S220	RPAEATSSPTsPERPR	28.16		0.432871	0.448177	0.437517	0.34288	0.383004	0.374401	1
Q9Y6X9	MORC family CW-type zinc finger protein 2	MORC2	S615	RPQRPRsPPLPAVIR	36.97		0.348963	0.523459	0.434875	0.450935	0.369437	0.361664	1
P52701	DNA mismatch repair protein Msh6	MSH6	S137	VHVQFFDDsPTR	52.44		0.706682	0.679461	0.641483	0.874432	0.690693	0.881782	1
B4DE42	Myb-binding protein 1A.	MYBBP1A	S1163	EIPSATQsPISK	26.22		0.509909	0.645034	0.486327	0.50912	0.549227	0.498041	1
B4DE42	Myb-binding protein 1A.	MYBBP1A	S1308/ S1310 *	LSLVIRsPSLLQSGAK/ LSLVIRSPsLLQSGAK	29.81		0.282406	0.611255	0.537568	0.476773	0.495477	0.516809	1
Q9P2K5	Myelin expression factor 2	MYEF2	T13/ S17 *	AEVPGAtGGDSPHLQPAEPPGEPR/ AEVPGATGGDsPHLQPAEPPGEPR	41.11		0.730967	0.321333	0.467098	0.355455	0.456367	0.399316	1
A8K6E4	Myosin-9	MYH9	S1943	KGAGDGsDEEVDGKADGAEAKPAE	21.88		0.268403	0.401769	0.289145	0.275303	0.360463	0.477795	1
B2R4P8	Nascent polypeptide-associated complex subunit alpha	NACA	T157/ T159/ T161/ S166 *	VQGEAVSNIQENtQTPTVQEESEEEEVDETGVEVK/ VQGEAVSNIQENTQtPTVQEESEEEEVDETGVEVK/ VQGEAVSNIQENTQTPtVQEESEEEEVDETGVEVK/ VQGEAVSNIQENTQTPTVQEEsEEEEVDETGVEVK	53		0.538772	0.59768	0.362404	0.590183	0.303094	0.36801	1
B7Z9C2	Nucleosome assembly protein 1-like 1	NAP1L1	T62	LDGLVEtPTGYIESLPR	67.36		0.829619	0.538792	0.873974	0.837381	0.581963	0.965141	1
P42695	Condensin-2 complex subunit D3	NCAPD3	S1384	SLGVLPFTLNSGsPEK	36.5		0.442639	0.518128	0.586117	0.525932	0.481832	0.437624	1
Q6IBW4	Condensin-2 complex subunit H2	NCAPH2	S284	ESRsPQQSAALPR	44.99		0.664492	0.426923	0.523121	0.425132	0.427128	0.390679	1
B3KM80	Nucleolin	NCL	S67	VVVsPTK	22.05		0.624119	0.58005	0.464605	0.604812	0.398647	0.561545	1
B4DJ25	Nuclear receptor corepressor 1	NCOR1	S2184	sPGSISYLPSFFTK	32.89		1.00011	0.714337	0.614435	0.734698	0.709716	0.725916	1
B4DJ25	Nuclear receptor corepressor 1	NCOR1	S2187/ S2189 *	NDARSPGsISYLPSFFTK/ NDARSPGSIsYLPSFFTK	28.99		1.03171	0.939281	0.722946	0.761375	0.887108	1.11216	1
B3KR80	Protein NDRG1	NDRG1	S330	TAsGSSVTSLDGTR	42.59		0.536937	0.388954	0.319108	0.279821	0.365197	0.375384	1
P07197	Neurofilament medium polypeptide	NEFM	S346	QLsDIEER	30.72		0.528456	0.774383	0.735885	0.671873	0.676149	0.627497	1
P07197	Neurofilament medium polypeptide	NEFM	S620	SPVPKsPVEEK	26.64		0.364107	0.451733	0.319658	0.284166	0.362506	0.425872	1
P07197	Neurofilament medium polypeptide	NEFM	S628+S633	GKsPVPKsPVEEK	25.48		0.276772	0.451419	0.289952	0.343256	0.311992	0.403807	1
P07197	Neurofilament medium polypeptide	NEFM	S680+S685	AKsPVPKsPVEEAK	30.97		0.32737	0.490225	0.362663	0.385536	0.428046	0.410766	1
P07197	Neurofilament medium polypeptide	NEFM	S685	SPVPKsPVEEAK	28.34		0.290627	0.535832	0.31877	0.37985	0.406072	0.31527	1
P07197	Neurofilament medium polypeptide	NEFM	S736	AEsPVKEEAVAEVVTITK	24.38		0.446129	0.704772	0.339775	0.491443	0.50038	0.220213	1
P07197	Neurofilament medium polypeptide	NEFM	S837	GVVTNGLDLsPADEK	60.84		0.483212	0.637043	0.500998	0.516882	0.442683	0.393371	1
A2RRA7	Nipped-B-like protein	NIPBL	S2658	AITSLLGGGsPK	36.02		0.513118	0.662565	0.520561	0.480974	0.691843	0.650801	1
A0PJ73	NF-kappa-B-activating protein.	NKAP	S149	IGELGAPEVWGLsPK	46.69		0.703588	0.64795	0.495062	0.490433	0.38359	0.388787	1
P46087	Putative ribosomal RNA methyltransferase NOP2	NOP2	S732	GTDTQTPAVLsPSK	33.4		0.496568	0.63571	0.466939	0.466854	0.471847	0.486948	1
B3KN82	Nucleolar protein 58	NOP58	T510	HIKEEPLSEEEPCTStAIASPEK	27.68		0.74	0.72	0.76	0.75	0.88	0.8	1
Q54AC0	Nuclear ubiquitous casein and cyclin-dependent kinases substrate	NUCKS1	S19	VVDYSQFQEsDDADEDYGR	83.56		0.50695	0.543181	0.385444	0.409808	0.267516	0.448159	1
P36639	7,8-dihydro-8-oxoguanine triphosphatase	NUDT1	Y48	LyTLVLVLQPQR	62.52		1.06328	0.780022	1.19739	1.5475	0.397902	1.64922	1
A1L3A7	Nuclear fragile X mental retardation-interacting protein 2	NUFIP2	S629/ T631/ T633 *	DYEIESQNPLAsPTNTLLGSAK/ DYEIESQNPLASPtNTLLGSAK/ DYEIESQNPLASPTNtLLGSAK	47.54		0.419863	0.63566	0.350736	0.629488	0.75642	0.549564	1
Q14980	Nuclear mitotic apparatus protein 1	NUMA1	S1757	TQPDGTSVPGEPAsPISQR	45.71		0.634908	0.708488	0.622321	0.6313	0.61135	0.505251	1
P49790	Nuclear pore complex protein Nup153	NUP153	S333/ S334 *	RIPSIVsSPLNSPLDR/ RIPSIVSsPLNSPLDR	27.99		0.702168	0.599234	0.601147	0.551415	0.505847	0.565284	1
Q12769	Nuclear pore complex protein Nup160	NUP160	S1147	LIRPEYAWIVQPVsGAVYDRPGASPKR	25		0.387934	0.493389	0.430574	0.533771	0.477866	0.396399	1
A4D167	Oxysterol-binding protein-related protein 3	OSBPL3	S303/ S304 *	LHsSNPNLSTLDFGEEK/ LHSsNPNLSTLDFGEEK	26		0.664413	0.34945	0.626723	0.493864	0.449699	0.55086	1
Q96G74	OTU domain-containing protein 5	OTUD5	S508	ATsPLVSLYPALECR	35.81		0.512599	0.397394	0.638478	0.479376	0.647367	0.556789	1
Q9BTK6	PAXIP1-associated protein 1	PA1	S237	DLFSLDSEDPSPAsPPLR	54.89		0.644465	1.02038	0.465594	0.872807	0.730281	0.88573	1
B4DZW4	Polyadenylate-binding protein 1	PABPC1	Y54	SLGyAYVNFQQPADAER	68.15		0.0395751	0.0823441	0.258635	0.522626	0.447551	0.810675	1
Q86TB9	Protein PAT1 homolog 1	PATL1	S179	RSTsPIIGSPPVR	33.17		0.828806	0.643831	0.576829	0.587578	0.623825	0.500206	1
Q15365	Poly(rC)-binding protein 1	PCBP1	S173	QICLVMLETLSQsPQGR	74.72		0.922201	0.644006	0.841879	0.796924	0.595911	0.943391	1
Q15365	Poly(rC)-binding protein 1	PCBP1	S190	VMTIPYQPMPASsPVICAGGQDR	57.65		0.71581	0.618167	0.576391	0.575833	0.591138	0.681027	1
A8K1U6	Serine/threonine-protein kinase PCTAIRE-2	PCTK2	S9	RLsLTLR	35.26		0.267984	0.561562	0.537903	0.53305	0.299292	0.470419	1
Q53EL6	Programmed cell death protein 4	PDCD4	S94	SGLTVPTsPK	32.68		0.491383	0.726127	0.499966	0.622908	0.528401	0.619862	1
O15530	3-phosphoinositide-dependent protein kinase 1	PDPK1	S241	ANsFVGTAQYVSPELLTEK	51.81		0.643488	0.806198	0.582314	0.97825	0.623914	0.655254	1
Q9NTI5	Sister chromatid cohesion protein PDS5 homolog B	PDS5B	S1358	AEsPESSAIESTQSTPQK	28		0.52065	0.76637	0.463761	0.502898	0.610513	0.50551	1
B1AKZ4	Astrocytic phosphoprotein PEA-15	PEA15	S116	DIIRQPsEEEIIK	24		0.410342	0.439261	0.330889	0.453852	0.42627	0.458356	1
A8K4W6	Phosphoglycerate kinase 1	PGK1	S203	ALEsPERPFLAILGGAK	28.68		0.567084	0.499742	0.606625	0.709904	0.517094	0.751741	1
P36871	Phosphoglucomutase-1	PGM1	S117	AIGGIILTAsHNPGGPNGDFGIK	48.98		0.358949	0.63146	0.528082	0.635759	0.4957	0.480212	1
O00264	Membrane-associated progesterone receptor component 1	PGRMC1	S181	EGEEPTVYsDEEEPKDESAR	34.81		0.499047	0.59331	0.442992	0.437381	0.418258	0.427169	1
Q9UBF8	Phosphatidylinositol 4-kinase beta	PI4KB	S428	sVENLPECGITHEQR	41.51		0.588147	0.609392	0.511635	0.505389	0.4114	0.51401	1
B0LPH2	Phosphatidylinositol-4-phosphate 3-kinase C2 domain-containing alpha polypeptide	PIK3C2A	Y1595	DLVTEDGADPNPyVK	64.7		0.0115083	0.0280852	0.0921008	0.0534672	0.0892083	0.132763	1
Q9Y237	Peptidyl-prolyl cis-trans isomerase NIMA-interacting 4	PIN4	Y122	FGyHIIMVEGR	30.34		0.280318	0.077387	0.131607	0.196138	0.353594	0.408717	1
A6NN93	DNA-directed RNA polymerase II subunit RPB1	POLR2A	T1912/ S1913 *	YSPtSPTYSPTSPK/ YSPTsPTYSPTSPK	31		0.509648	0.424896	0.37041	0.350549	0.440956	0.403342	1
Q9NQ55	Suppressor of SWI4 1 homolog	PPAN	S238/ S240 *	LQDISELLATGAGLsESEAEPDGDHNITELPQAVAGR/ LQDISELLATGAGLSEsEAEPDGDHNITELPQAVAGR	49.02		1.07174	0.529252	0.501396	0.370107	0.441362	0.551823	1
Q13427	Peptidyl-prolyl cis-trans isomerase G	PPIG	S356+T358	FRRsEtPPHWR	49.33		1.13351	0.896329	0.710516	0.470206	0.578814	0.454064	1
Q13427	Peptidyl-prolyl cis-trans isomerase G	PPIG	T358	SEtPPHWR	26.65		0.839651	0.711342	0.588977	0.416913	0.502232	0.481002	1
B3KRR4	Peptidyl-prolyl cis-trans isomerase-like 4	PPIL4	S178	INHTVILDDPFDDPPDLLIPDRsPEPTR	32.86		0.387756	0.539941	0.60855	0.722094	0.602408	0.62963	1
Q2L6I0	Serine/threonine-protein phosphatase 1 regulatory subunit 10	PPP1R10	S313	VLsPTAAKPSPFEGK	37.68		0.362503	0.643666	0.586624	0.746664	0.5809	0.579598	1
B2RAH5	Protein phosphatase 1 regulatory subunit 12A	PPP1R12A	S445	TGsYGALAEITASK	43.78		0.444594	0.527471	0.546047	0.551677	0.488648	0.596675	1
B2R5T5	cAMP-dependent protein kinase type I-alpha regulatory subunit	PRKAR1A	S83	TDSREDEIsPPPPNPVVK	29.36		0.65231	0.635563	0.602246	0.630721	0.481824	0.582993	1
Q8WWY3	U4/U6 small nuclear ribonucleoprotein Prp31	PRPF31	Y205	IyEYVESR	33.92		0.221138	0.297165	0.517487	0.595832	0.511671	0.585659	1
B4DZQ5	Serine/threonine-protein kinase PRP4 homolog	PRPF4B	Y849	LCDFGSASHVADNDITPyLVSR	61		0.457621	0.427934	0.411936	0.466746	0.380844	0.342182	1
B2R7R5	Phosphoribosyl pyrophosphate synthetase-associated protein 2	PRPSAP2	S227	LGIAVIHGEAQDAESDLVDGRHsPPMVR	29.79		0.812613	0.642815	0.812502	0.763221	0.816968	0.639022	1
Q9Y617	Phosphoserine aminotransferase	PSAT1	Y346	ASLyNAVTIEDVQK	54.39		0.0744049	0.0874828	0.30629	0.112721	0.162844	0.194397	1
Q9BVG9	Phosphatidylserine synthase 2	PTDSS2	S16	DAGGPRPEsPVPAGR	20		0.619595	0.626686	0.598536	0.37436	0.48857	0.521043	1
Q15185	Prostaglandin E synthase 3	PTGES3	S113	DWEDDsDEDMSNFDR	56.73		0.714224	0.710799	0.438623	0.514569	0.390784	0.547643	1
Q9P035	Protein tyrosine phosphatase-like protein PTPLAD1	PTPLAD1	S114	WLDEsDAEMELR	60.39		0.622108	0.658627	0.421057	0.427097	0.487194	0.511971	1
A4D1C5	Protein tyrosine phosphatase, non-receptor type 12	PTPN12	S435	NLsFEIK	22		0.24588	0.511384	0.439939	0.49394	0.393011	0.347905	1
Q9NZH5	Securin-2	PTTG2	S165	LFQLGPPsPVK	44.15		0.750615	0.886503	0.744216	0.629425	0.529817	0.575348	1
P49023	Paxillin.	PXN	S321/ S322 *	TGSsSPPGGPPKPGSQLDSMLGSLQSDLNK/ TGSSsPPGGPPKPGSQLDSMLGSLQSDLNK	20		0.410895	0.869105	0.523173	0.856651	0.809398	0.664033	1
Q9UKM9	RNA-binding protein Raly	RALY	S135	GRLsPVPVPR	42.19		0.382132	0.694763	0.612116	0.555397	0.574743	0.452786	1
P43487	Ran-specific GTPase-activating protein	RANBP1	S60	FAsENDLPEWK	37.12		0.863868	1.31647	1.03908	1.2442	1.05592	0.615204	1
Q8IY67	RAVER1.	RAVER1	S634	HKMsPPPSGFGER	28.92		0.435424	0.669865	0.497663	0.843611	0.7563	0.742128	1
Q8IY67	RAVER1.	RAVER1	T480	EALGLGPPAAQLtPPPAPVGLR	62.57		0.295039	0.398293	0.315397	0.440485	0.434853	0.349211	1
P98175	RNA-binding protein 10	RBM10	S723	LASDDRPsPPR	36.72		0.571945	0.621884	0.471898	0.452475	0.45198	0.481234	1
P98175	RNA-binding protein 10	RBM10	S89	HRHsPTGPPGFPR	36.34		0.530122	0.402754	0.504143	0.545258	0.461231	0.383834	1
Q8IXT5	RNA binding motif protein 12B	RBM12B	S638	RPLEEDFRRsPTEDFR	26		0.462422	0.80985	0.798211	0.352488	0.643905	0.420369	1
B3KMN4	RNA-binding protein 14	RBM14	T206	QPtPPFFGR	27.2		0.274933	0.69042	0.46598	0.451269	0.39337	0.507371	1
A1A693	Putative RNA-binding protein 15	RBM15	S294	SLsPGGAALGYR	52.12		0.528691	0.664997	0.515895	0.467919	0.496033	0.547522	1
A1A693	Putative RNA-binding protein 15	RBM15	S670+S674	HCAPsPDRsPELSSSR	27.99		0.614777	0.584872	0.516155	0.521944	0.532671	0.515816	1
A1A693	Putative RNA-binding protein 15	RBM15	T568	DRtPPLLYR	29.61		0.500715	0.545256	0.47192	0.472136	0.502637	0.503722	1
A2RRD3	RNA-binding protein 39	RBM39	S136	DKsPVREPIDNLTPEER	44.61		0.43133	0.622514	0.435069	0.444418	0.466048	0.38505	1
B4E352	Heterogeneous nuclear ribonucleoprotein G	RBMX	S208	DVYLsPR	27.44		0.329993	0.434459	0.359558	0.338294	0.443245	0.393749	1
P53805	Calcipressin-1	RCAN1	S163+S167	QFLIsPPAsPPVGWK	24		0.569454	0.510267	0.398381	0.560402	0.332946	0.393005	1
P35251	Replication factor C subunit 1	RFC1	S156/ T161/ T163/ S164 *	NKPLsPIKLTPTSVLDYFGTGSVQR/ NKPLSPIKLtPTSVLDYFGTGSVQR/ NKPLSPIKLTPtSVLDYFGTGSVQR/ NKPLSPIKLTPTsVLDYFGTGSVQR	43.33		0.620693	0.384154	0.612222	0.736811	0.54603	0.490131	1
P35251	Replication factor C subunit 1	RFC1	S69+S71	IIYDsDsESEETLQVK	35.26		0.619398	0.613487	0.628269	0.410076	0.521202	0.502317	1
Q15287	RNA binding protein with serine rich domain 1	RNPS1	Y205	GyAYVEFENPDEAEK	46		-0.000573396	0.0651217	0.0664427	0.227869	0.143603	0.28541	1
A8K4Z4	60S acidic ribosomal protein P0	RPLP0	S304+S307	VEAKEEsEEsDEDMGFGLFD	22		0.779112	0.491267	0.40324	0.468917	0.388211	0.418669	1
P05386	60S acidic ribosomal protein P1.	RPLP1	S101+S104	KEEsEEsDDDMGFGLFD	29.8		1.43879	1.6768	0.830244	1.29617	1.02223	1.19541	1
P05387	60S acidic ribosomal protein P2	RPLP2	S16/ S17 *	YVASYLLAALGGNsSPSAK/ YVASYLLAALGGNSsPSAK	57.33		0.564664	0.686603	0.61831	0.973796	0.397541	0.540626	1
Q9NQG5	Regulation of nuclear pre-mRNA domain-containing protein 1B	RPRD1B	Y161/ S171 *	TFQQIQEEEDDDyPGSYSPQDPSAGPLLTEELIK/ TFQQIQEEEDDDYPGSYSPQDPsAGPLLTEELIK	38.98		1.45099	0.403277	0.512398	0.729962	0.626233	0.531546	1
Q5VT52	Regulation of nuclear pre-mRNA domain-containing protein 2.	RPRD2	S908/ S909 *	LSsSPGLFGAFSVR/ LSSsPGLFGAFSVR	46.41		1.29327	1.14229	0.840756	1.42222	1.17446	1.28933	1
P23396	40S ribosomal protein S3.	RPS3	T220/ T221 *	DEILPtTPISEQK/ DEILPTtPISEQK	32.34		0.529534	0.375678	0.403995	0.411181	0.388016	0.399841	1
B2R779	Ribosomal protein S6 kinase beta-1	RPS6KB1	S447	TPVsPVKFSPGDFWGR	39.86		0.571222	0.701081	0.604434	0.565478	0.744819	0.589814	1
P31350	Ribonucleoside-diphosphate reductase subunit M2	RRM2	S20	VPLAPITDPQQLQLsPLK	37.22		0.377776	0.513856	0.554809	0.347845	0.328656	0.449328	1
A0PJ87	Ribosomal L1 domain-containing protein 1	RSL1D1	S361	ATNEsEDEIPQLVPIGK	69.3		0.496194	0.502325	0.680915	0.604757	0.435579	0.529422	1
O14828	Secretory carrier-associated membrane protein 3	SCAMP3	Y35	QyATLDVYNPFETR	66.75		0.397406	0.310255	0.868055	1.07954	0.527289	0.677289	1
Q14160	Protein scribble homolog	SCRIB	S1448	QSPAsPPPLGGGAPVR	28.35		0.723205	0.501404	0.636647	0.572847	0.717224	0.564365	1
Q14160	Protein scribble homolog	SCRIB	T1560+S1566/ S1561+S1566/ S1566+S1547/ S1566+T1558/ S1566+T1549/ S1559+S1566 *	LAEAPSPAPTPSPTPVEDLGPQTStSPGRLsPDFAEELR/ LAEAPSPAPTPSPTPVEDLGPQTSTsPGRLsPDFAEELR/ LAEAPSPAPTPsPTPVEDLGPQTSTSPGRLsPDFAEELR/ LAEAPSPAPTPSPTPVEDLGPQtSTSPGRLsPDFAEELR/ LAEAPSPAPTPSPtPVEDLGPQTSTSPGRLsPDFAEELR/ LAEAPSPAPTPSPTPVEDLGPQTsTSPGRLsPDFAEELR	34.42		0.857219	0.650392	0.714012	0.697393	0.977692	0.823738	1
Q9H4L4	Sentrin-specific protease 3	SENP3	S232	WTPKsPLDPDSGLLSCTLPNGFGGQSGPEGER	25		0.476445	1.17675	0.265505	0.682048	0.530655	0.584745	1
O75533	Splicing factor 3B subunit 1	SF3B1	S129	TMIIsPERLDPFADGGK	30.92		0.614013	0.685336	0.397336	0.3515	0.458106	0.419752	1
A8K1L8	Splicing factor, arginine/serine-rich 1	SFRS1	Y189	SHEGETAyIR	27		0.246166	0.247317	0.231002	0.267143	0.219652	0.353469	1
Q3B7B6	Splicing factor, arginine/serine-rich 18	SFRS18	S211	QRsPIALPVK	28.38		0.585847	0.473254	0.370252	0.419321	0.424942	0.363666	1
B3KUY1	Splicing factor, arginine/serine-rich 2	SFRS2	T22/ Y23/ T25/ S26 *	VDNLtYRTSPDTLR/ VDNLTyRTSPDTLR/ VDNLTYRtSPDTLR/ VDNLTYRTsPDTLR	23		1.26309	1.21345	1.17743	1.25096	0.991537	0.968692	1
A8K588	Splicing factor, arginine/serine-rich 6	SFRS6	S303	SNsPLPVPPSK	41.46		0.611778	0.544553	0.518528	0.470332	0.422305	0.494048	1
A8K3M9	Splicing factor, arginine/serine-rich 9	SFRS9	S211	GsPHYFSPFRPY	37		0.229123	0.316249	0.357472	0.383532	0.53838	0.467375	1
Q9H792	Tyrosine-protein kinase SgK269	SGK269	Y531	yQEVWTSSTSPR	81		0.30286	0.334168	0.704316	1.18574	0.477783	0.491031	1
P29353	SHC-transforming protein 1	SHC1	Y427	ELFDDPSyVNVQNLDK	57		0.14318	0.250712	0.565643	1.3148	0.556264	0.481594	1
Q06124	Protein tyrosine phosphatase, non-receptor type 11	SHP2	Y584	VyENVGLMQQQK	46.78		1.05422	1.56	2.48229	4.08622	0.711824	1.42779	1
Q06124	Protein tyrosine phosphatase, non-receptor type 11	SHP2	Y62	IQNTGDyYDLYGGEK	61		0.0539752	0.163253	0.106094	0.142453	0.253904	0.158888	1
Q15477	Helicase SKI2W	SKIV2L	S256	ASsLEDLVLK	52.31		0.345382	0.529202	0.427479	0.49396	0.523657	0.494316	1
Q9NQQ7	Solute carrier family 35 member C2	SLC35C2	S335	GLGsSPDLELLLR	48.65		0.420247	0.515612	0.527065	0.570603	0.52815	0.431532	1
B2R6A3	Na(+)/H(+) exchange regulatory cofactor NHE-RF1	SLC9A3R1	S280	EALAEAALEsPRPALVR	30.98		0.549801	0.833341	0.578683	0.725223	0.551745	0.51461	1
O00193	Small acidic protein.	SMAP	S17	SAsPDDDLGSSNWEAADLGNEER	75.19		0.399324	0.420524	0.617778	0.484051	0.442772	0.367076	1
B4DZC0	SWI/SNF-related matrix-associated actin-dependent regulator of chromatin subfamily A m	SMARCA5	S50	GGPEGVAAQAVASAAsAGPADAEMEEIFDDASPGKQK	35.01		0.903648	0.60811	0.863564	0.90325	0.663708	0.5053	1
B4DZC0	SWI/SNF-related matrix-associated actin-dependent regulator of chromatin subfamily A m	SMARCA5	T113+T115/ T113+S116/ T115+S116 *	QTELFAHFIQPAAQKtPtSPLK/ QTELFAHFIQPAAQKtPTsPLK/ QTELFAHFIQPAAQKTPtsPLK	28.05		0.630448	0.626934	0.644448	0.618091	0.641985	0.763725	1
Q9NTJ3	Structural maintenance of chromosomes protein 4	SMC4	S41	TEsPATAAETASEELDNR	55.8		0.779714	0.4861	0.687037	0.769666	0.693944	0.664546	1
Q16637	Survival motor neuron protein	SMN1	S28	GTGQsDDSDIWDDTALIK	55.18		0.58007	0.577223	0.518257	0.448388	0.48292	0.38461	1
Q16637	Survival motor neuron protein	SMN1	S28+S31	GTGQsDDsDIWDDTALIK	54.16		0.776812	0.912822	0.480399	0.696423	0.504831	0.583379	1
B1AK66	Smad nuclear-interacting protein 1.	SNIP1	S35	QERLsPEVAPPAHR	48.06		0.588877	0.450232	0.505383	0.391446	0.4391	0.494084	1
Q13425	Beta-2-syntrophin	SNTB2	S110	GPAGEAGAsPPVRR	23.4		0.761354	0.591221	0.535669	0.345646	0.511398	0.546462	1
Q13425	Beta-2-syntrophin	SNTB2	S95	GLGPPsPPAPPR	44.24		0.480924	0.615172	0.69463	0.524273	0.497915	0.610859	1
P18583	Protein SON	SON	S1697	ESDQTLAALLsPK	55.7		0.27284	0.572176	0.31934	0.380536	0.263617	0.364536	1
Q96T58	Msx2-interacting protein	SPEN	S727	SQsPVHLR	30.19		0.454089	0.409611	0.419223	0.314805	0.382791	0.389498	1
B2ZZ89	Spectrin beta chain, brain 1	SPTBN1	S2340/ S2341 *	AQTLPTSVVTITSEsSPGKR/ AQTLPTSVVTITSESsPGKR	25		0.494738	0.476891	0.479707	0.514737	0.624681	0.496828	1
Q8IYB3	Serine/arginine repetitive matrix protein 1	SRRM1	S389+S393	RLsPSAsPPR	47.19		0.476317	0.788487	0.718646	0.411347	0.492791	0.476119	1
Q8IYB3	Serine/arginine repetitive matrix protein 1	SRRM1	S550	WQsPVTK	18		0.417896	0.483699	0.415688	0.360749	0.492607	0.494607	1
Q8IYB3	Serine/arginine repetitive matrix protein 1	SRRM1	S597	RYsPPIQR	28.25		0.333568	0.637268	0.557731	0.309936	0.447588	0.420168	1
Q8IYB3	Serine/arginine repetitive matrix protein 1	SRRM1	S695/ S696 *	APQTSsSPPPVR/ APQTSSsPPPVR	22.02		0.421233	0.370684	0.297987	0.287989	0.334331	0.30509	1
Q8IYB3	Serine/arginine repetitive matrix protein 1	SRRM1	S738	AAsPSPQSVR	25		0.696207	0.56799	0.473919	0.351146	0.417453	0.543917	1
Q8IYB3	Serine/arginine repetitive matrix protein 1	SRRM1	S874	KETEsEAEDNLDDLEK	49.12		0.379969	0.674206	0.458258	0.615408	0.393997	0.624495	1
Q8IYB3	Serine/arginine repetitive matrix protein 1	SRRM1	T220	EKtPELPEPSVK	22.21		0.366844	0.551469	0.436272	0.468683	0.49959	0.36668	1
A0AUK8	Serine/arginine repetitive matrix protein 2	SRRM2	S1124	GEFSAsPMLK	31.58		0.559919	0.674732	0.632832	0.746403	0.657267	0.696872	1
A0AUK8	Serine/arginine repetitive matrix protein 2	SRRM2	S1179	MALPPQEDATAsPPR	52		0.658799	0.599279	0.655551	0.658534	0.489184	0.542006	1
A0AUK8	Serine/arginine repetitive matrix protein 2	SRRM2	S1320	ELSNsPLRENSFGSPLEFR	47.65		0.494793	0.675128	0.500238	0.422784	0.620872	0.567369	1
A0AUK8	Serine/arginine repetitive matrix protein 2	SRRM2	S1320+S1329	ELSNsPLRENSFGsPLEFR	22.14		0.52212	0.588528	0.504918	0.477474	0.42298	0.547676	1
A0AUK8	Serine/arginine repetitive matrix protein 2	SRRM2	S1326	ELSNSPLRENsFGSPLEFR	53.63		0.740935	0.279324	0.776904	0.391148	0.737537	0.670591	1
A0AUK8	Serine/arginine repetitive matrix protein 2	SRRM2	S1403/ S1404 *	AGMSSNQSIsSPVLDAVPR/ AGMSSNQSISsPVLDAVPR	57.2		0.664395	0.688691	0.705958	0.549239	0.520228	0.503502	1
A0AUK8	Serine/arginine repetitive matrix protein 2	SRRM2	S1916	SRAsPVSR	28.97		0.296077	0.333887	0.352235	0.204869	0.19694	0.227317	1
A0AUK8	Serine/arginine repetitive matrix protein 2	SRRM2	S2044+S2046	sRsPLAIR	29.69		0.520171	0.570539	0.434222	0.469192	0.408273	0.434405	1
A0AUK8	Serine/arginine repetitive matrix protein 2	SRRM2	S2067+T2069	sLtRSPPAIR	22.56		0.261888	0.642672	0.407793	0.508655	0.447876	0.362646	1
A0AUK8	Serine/arginine repetitive matrix protein 2	SRRM2	S2100+T2104	NHsGSRtPPVALNSSR	43.34		0.705744	0.712781	0.535855	0.572874	0.500272	0.553039	1
A0AUK8	Serine/arginine repetitive matrix protein 2	SRRM2	S2100+T2104+S2102	NHsGsRtPPVALNSSR	43.34		0.543507	0.450553	0.472443	0.539129	0.512745	0.467389	1
A0AUK8	Serine/arginine repetitive matrix protein 2	SRRM2	S2132	CRsPGMLEPLGSSR	71.8		0.662965	0.813689	0.620628	0.694137	0.602622	0.721777	1
A0AUK8	Serine/arginine repetitive matrix protein 2	SRRM2	S2272	TPAAAAAMNLAsPR	62.09		0.6437	0.794933	0.609417	0.596096	0.53886	0.486856	1
A0AUK8	Serine/arginine repetitive matrix protein 2	SRRM2	S2407+T2409	ARsRtPPSAPSQSR	23.92		0.495896	0.379197	0.445611	0.375868	0.331274	0.487541	1
A0AUK8	Serine/arginine repetitive matrix protein 2	SRRM2	S322/ S323 *	GEGDAPFSEPGTTSTQRPsSPETATK/ GEGDAPFSEPGTTSTQRPSsPETATK	49.39		0.370487	0.498304	0.419636	0.393927	0.440454	0.341174	1
A0AUK8	Serine/arginine repetitive matrix protein 2	SRRM2	S895	HSCSGSsPPR	33.8		0.310646	0.34139	0.291454	0.133251	0.0723155	0.238899	1
A0AUK8	Serine/arginine repetitive matrix protein 2	SRRM2	S924	AIIsPR	24.24		0.413884	0.557744	0.563609	0.479995	0.460992	0.516532	1
A0AUK8	Serine/arginine repetitive matrix protein 2	SRRM2	T1003	AQtPPGPSLSGSK	23.67		0.615705	0.464766	0.58753	0.593625	0.484397	0.567076	1
A0AUK8	Serine/arginine repetitive matrix protein 2	SRRM2	T1043	SStPPGESYFGVSSLQLK	29.05		0.446129	0.704772	0.339775	0.491443	0.50038	0.220213	1
A0AUK8	Serine/arginine repetitive matrix protein 2	SRRM2	T1492	ALPQtPRPR	23.33		0.628611	0.728425	0.724059	0.57752	0.486751	0.615588	1
A0AUK8	Serine/arginine repetitive matrix protein 2	SRRM2	T1531	TVARtPLGQR	19		0.718636	0.604021	0.801045	0.496065	0.520955	0.571446	1
A0AUK8	Serine/arginine repetitive matrix protein 2	SRRM2	T2409	SRtPPSAPSQSR	40.07		0.411991	0.326676	0.308139	0.252575	0.241121	0.340249	1
Q9BXP5	Serrate RNA effector molecule homolog	SRRT	S540/ T544/ T549/ S550 *	TQLWAsEPGTPPLPTSLPSQNPILK/ TQLWASEPGtPPLPTSLPSQNPILK/ TQLWASEPGTPPLPtSLPSQNPILK/ TQLWASEPGTPPLPTsLPSQNPILK	33.51		0.443575	1.06193	0.529753	0.716366	0.488022	0.726816	1
B5BUB5	Lupus La protein	SSB	S366	FAsDDEHDEHDENGATGPVKR	47.19		0.45249	0.781795	0.514323	0.706035	0.69312	0.574166	1
B5BUB5	Lupus La protein	SSB	S366	TKFAsDDEHDEHDENGATGPVKR	20		0.462183	0.838493	0.587503	0.716464	0.760024	0.63706	1
Q08945	FACT complex subunit SSRP1	SSRP1	S437/ Y438/ Y441/ S444 *	EGMNPsYDEYADSDEDQHDAYLER/ EGMNPSyDEYADSDEDQHDAYLER/ EGMNPSYDEyADSDEDQHDAYLER/ EGMNPSYDEYADsDEDQHDAYLER	22		0.493568	0.664465	0.49793	0.420228	0.42134	0.497135	1
B5BU83	Stathmin	STMN1	S16+S25	AsGQAFELILsPR	65		1.35161	1.79869	1.2812	1.96487	1.60694	1.63239	1
B5BU83	Stathmin	STMN1	S25	ASGQAFELILsPR	86.93		0.550696	0.686455	0.590104	0.544105	0.345592	0.459515	1
B5BU83	Stathmin	STMN1	S38	SKESVPEFPLsPPK	37.24		0.455071	0.556454	0.546232	0.527611	0.552336	0.722013	1
A2IDB9	STIP1 homology and U box-containing protein 1	STUB1	S23	LGAGGGSPEKsPSAQELK	33.61		0.408278	0.778693	0.713075	0.663577	0.675721	0.651801	1
B4DZJ7	Transcription elongation factor SPT5	SUPT5H	S666	DVTNFTVGGFAPMsPR	62.53		0.605853	0.565319	0.623728	0.687347	0.679194	0.553161	1
B3KNS8	Surfeit locus protein 6.	SURF6	S138	ELsPAALEK	38.02		0.468982	0.46855	0.413371	0.475007	0.365619	0.468283	1
B2RBI2	Synapse-associated protein 1.	SYAP1	T248	EQDLPLAEAVRPKtPPVVIK	29.95		0.420543	0.60555	0.384959	0.486759	0.458822	0.441476	1
O60343	TBC1 domain family member 4	TBC1D4	S569/ S570 *	SLTsSLENIFSR/ SLTSsLENIFSR	49.37		0.690023	0.650686	0.621122	0.654267	0.442201	0.857137	1
P23193	Transcription elongation factor A protein 1	TCEA1	S100	KKEPAITSQNsPEAR	64.93		0.396798	0.518708	0.343035	0.385804	0.454315	0.415093	1
Q13428	Treacle protein	TCOF1	S1228	LDSsPSVSSTLAAK	25.92		0.617628	0.59279	0.39924	0.521264	0.521307	0.427716	1
Q13428	Treacle protein	TCOF1	S1378	LGAGEGGEASVsPEKTSTTSK	56.92		0.444255	0.549608	0.394134	0.425836	0.497175	0.440753	1
Q13428	Treacle protein	TCOF1	S156	TVANLLSGKsPR	32.56		0.590557	0.675314	0.531248	0.707476	0.626273	0.654115	1
Q13428	Treacle protein	TCOF1	S375	TSQVGAAsAPAKESPR	57.16		0.707094	0.662239	0.440966	0.489287	0.508923	0.743919	1
Q13428	Treacle protein	TCOF1	T581/ S582/ S583 *	SLGNILQAKPtSSPAKGPPQK/ SLGNILQAKPTsSPAKGPPQK/ SLGNILQAKPTSsPAKGPPQK	20.1		0.329326	0.635737	0.415796	0.622496	0.628297	0.386258	1
Q9Y4R8	Telomere length regulation protein TEL2 homolog	TELO2	S836	LLPPAsP	50.79		0.41823	0.380492	0.467176	0.400721	0.411678	0.396681	1
Q15554	Telomeric repeat-binding factor 2	TERF2	S323	DLVLPTQALPAsPALK	40.43		0.654077	0.648872	0.896149	0.734207	0.648851	0.428476	1
B4DQN4	Telomeric repeat-binding factor 2-interacting protein 1	TERF2IP	S203	YLLGDAPVsPSSQK	36.8		0.471138	0.695723	0.536882	0.575939	0.551007	0.602835	1
Q01664	Transcription factor AP-4	TFAP4	S123/ S124 *	FIQELSGsSPK/ FIQELSGSsPK	32.25		0.511954	0.581071	0.61295	0.738404	0.845825	0.526078	1
P0C1Z6	TCF3 fusion partner	TFPT	S252	LLPYPTLASPAsD	40.05		0.823206	0.593989	0.484859	0.621028	0.399759	0.386463	1
Q05D20	Thyroid hormone receptor-associated protein 3	THRAP3	S243	ASAVSELsPR	47.68		0.555127	0.586988	0.507138	0.493616	0.516514	0.553594	1
Q05D20	Thyroid hormone receptor-associated protein 3	THRAP3	S248	ERsPALKSPLQSVVVR	47.75		0.302934	0.541259	0.474045	0.571109	0.544166	0.512953	1
Q05D20	Thyroid hormone receptor-associated protein 3	THRAP3	S248+S253	ERsPALKsPLQSVVVR	25.2		0.401293	0.462993	0.397537	0.419055	0.486351	0.541934	1
Q05D20	Thyroid hormone receptor-associated protein 3	THRAP3	S379	GSFsDTGLGDGK	31.44		0.636731	0.487063	0.636462	0.57097	0.507686	0.587239	1
Q05D20	Thyroid hormone receptor-associated protein 3	THRAP3	S682	RIDIsPSTFR	66.46		0.444267	0.650707	0.588144	0.622225	0.533406	0.446827	1
Q5JTD0	Tight junction-associated protein 1	TJAP1	S300	GsPEEELPLPAFEK	26		0.6421	0.556441	0.517441	0.454781	0.424993	0.469462	1
P42167	Lamina-associated polypeptide 2, isoforms beta/gamma	TMPO	S159	SsTPLPTISSSAENTR	66.82		0.616641	0.569053	0.447608	0.474579	0.485199	0.492736	1
P42167	Lamina-associated polypeptide 2, isoforms beta/gamma	TMPO	S306	HAsPILPITEFSDIPR	61.27		0.66089	0.609794	0.607633	0.430961	0.467668	0.571491	1
P42167	Lamina-associated polypeptide 2, isoforms beta/gamma	TMPO	S66/ S67/ T74 *	GPPDFsSDEEREPTPVLGSGAAAAGR/ GPPDFSsDEEREPTPVLGSGAAAAGR/ GPPDFSSDEEREPtPVLGSGAAAAGR	41		0.563277	0.637912	0.492821	0.556711	0.413172	0.394365	1
Q9C0C2	182 kDa tankyrase-1-binding protein.	TNKS1BP1	S691	WLDDLLAsPPPSGGGAR	48.09		0.570213	0.715799	0.537633	0.603415	0.471789	0.532416	1
O15417	Trinucleotide repeat-containing gene 18 protein	TNRC18	S1857	ALsPGLEESGLGLLAR	46.54		0.916119	1.15068	1.00493	0.681673	0.786501	0.75784	1
B4E1M9	TOM1-like protein 1	TOM1L1	S323	EATNTTSEPSAPSQDLLDLSPsPR	46.78		0.400481	0.50542	0.47177	0.54473	0.525007	0.401419	1
P11388	DNA topoisomerase 2-alpha	TOP2A	S1247	IKNENTEGsPQEDGVELEGLK	39.67		0.379114	0.491102	0.416727	0.488516	0.628931	0.484025	1
P11388	DNA topoisomerase 2-alpha	TOP2A	S1387/ T1406 *	SVVSDLEADDVKGsVPLSSSPPATHFPDETEITNPVPK/ SVVSDLEADDVKGSVPLSSSPPATHFPDETEItNPVPK	26.1		0.209482	0.419651	0.508917	0.591068	0.704698	0.401331	1
Q02880	DNA topoisomerase 2-beta	TOP2B	S1466/ S1471/ S1473 *	SEDDSAKFDsNEEDSASVFSPSFGLK/ SEDDSAKFDSNEEDsASVFSPSFGLK/ SEDDSAKFDSNEEDSAsVFSPSFGLK	40.97		0.221364	0.632616	0.319679	0.526208	0.358948	0.550177	1
Q02880	DNA topoisomerase 2-beta	TOP2B	S1524+S1526	VVEAVNSDsDsEFGIPK	33.57		0.483481	0.541325	0.56386	0.46335	0.613782	0.613109	1
Q5JTV8	Torsin-1A-interacting protein 1.	TOR1AIP1	S143	LQQQHSEQPPLQPsPVMTR	36.3		0.558235	0.651606	0.538009	0.47906	0.659274	0.825748	1
P04637	Cellular tumor antigen p53	TP53	S314/ S315 *	ALPNNTSsSPQPK/ ALPNNTSSsPQPK	45		0.490847	0.587453	0.602026	0.541364	0.455072	0.705891	1
Q12888	Tumor suppressor p53-binding protein 1	TP53BP1	S380	STPFIVPSsPTEQEGR	46.53		0.71345	0.777596	0.526365	0.589764	0.497194	0.551486	1
P55327	Tumor protein D52	TPD52	S176	NSPTFKsFEEK	29.61		0.495569	0.49592	0.341849	0.430156	0.378024	0.273601	1
P60174	Triosephosphate isomerase	TPI1	S21	KQsLGELIGTLNAAK	46.43		0.64622	1.29348	0.938389	1.38037	1.18694	0.963185	1
A0PJC9	Nucleoprotein TPR.	TPR	S2155	TDGFAEAIHsPQVAGVPR	59.73		0.829657	0.802286	0.605718	0.629216	0.587413	0.703078	1
B2RDQ3	Transformer-2 protein homolog beta	TRA2B	S264+S266	RRsPsPYYSR	46.08		0.330464	0.449619	0.368971	0.18001	0.255018	0.349962	1
A8K5L6	TRAF-type zinc finger domain-containing protein 1	TRAFD1	T414/ S415 *	LDSQPQEtSPELPR/ LDSQPQETsPELPR	28.61		0.830104	0.736022	0.792746	0.648928	0.608015	0.709364	1
B2R8R5	Transcription intermediary factor 1-beta	TRIM28	S41/ S43/ S45/ S49/ S50 *	STAPSAAAsASASAAASSPAGGGAEALELLEHCGVCR/ STAPSAAASAsASAAASSPAGGGAEALELLEHCGVCR/ STAPSAAASASAsAAASSPAGGGAEALELLEHCGVCR/ STAPSAAASASASAAAsSPAGGGAEALELLEHCGVCR/ STAPSAAASASASAAASsPAGGGAEALELLEHCGVCR	79.22		0.664889	0.642428	0.500105	0.461417	0.526034	0.547268	1
B2R8R5	Transcription intermediary factor 1-beta	TRIM28	S473	SRsGEGEVSGLMR	72.24		0.551707	0.784054	0.604083	0.605888	0.628593	0.56665	1
Q13263	Transcription intermediary factor 1-beta	TRIM28	S594	LAsPSGSTSSGLEVVAPEGTSAPGGGPGTLDDSATICR	76		0.394471	1.24674	0.832955	0.614007	1.12883	0.260176	1
B2R8R5	Transcription intermediary factor 1-beta	TRIM28	S594+S596	LAsPsGSTSSGLEVVAPEGTSAPGGGPGTLDDSATICR	94		0.432176	0.875344	0.745954	0.829207	0.72826	0.598244	1
B2R8R5	Transcription intermediary factor 1-beta	TRIM28	S596+T599/ S598+T599 *	LASPsGStSSGLEVVAPEGTSAPGGGPGTLDDSATICR/ LASPSGstSSGLEVVAPEGTSAPGGGPGTLDDSATICR	51.38		0.736458	0.377556	0.687711	0.541145	0.631323	0.616671	1
B2R8R5	Transcription intermediary factor 1-beta	TRIM28	S828	FSAVLVEPPPMSLPGAGLSSQELsGGPGDGP	48.96		0.956389	0.769866	0.778586	0.760458	0.5522	0.42895	1
Q9Y4A5	Transformation/transcription domain-associated protein	TRRAP	S1630/ T1633 *	FITLLLPGGAQTAVRPGSPsTSTMR/ FITLLLPGGAQTAVRPGSPSTStMR	36.43		0.941064	0.948136	0.587622	0.838272	0.605065	0.487111	1
Q14166	Tubulin--tyrosine ligase-like protein 12.	TTLL12	S16	SsPGQTPEEGAQALAEFAALHGPALR	65.84		0.717776	0.746273	0.658045	0.870681	0.637656	0.671568	1
A8K0B8	Tubulin alpha-1A chain	TUBA1A	S48	TIGGGDDsFNTFFSETGAGK	29.9		0.838978	1.06378	0.70603	1.11322	0.927818	0.638736	1
P68363	Tubulin alpha-1B chain	TUBA1B	S340	sIQFVDWCPTGFK	31.78		0.480688	0.515767	0.440866	0.49859	0.412044	0.440137	1
P07437	Tubulin beta chain	TUBB	Y340	NSSyFVEWIPNNVK	40.54		0.1145	0.239532	0.307884	0.449705	0.318886	0.477442	1
B5BU25	Splicing factor U2AF 65 kDa subunit	U2AF2	S79	GAKEEHGGLIRsPR	26		0.422138	0.730656	0.623659	0.642412	0.619398	0.559587	1
Q6ZU65	Ubinuclein-2.	UBN2	S13	RVAFISLsPVR	65.52		0.763535	0.90502	0.615798	0.582812	0.568108	0.515917	1
Q14694	Ubiquitin carboxyl-terminal hydrolase 10	USP10	S211	TCNsPQNSTDSVSDIVPDSPFPGALGSDTR	65.26		0.863695	0.827429	0.883422	0.646789	0.52494	0.862707	1
Q96K76	Ubiquitin carboxyl-terminal hydrolase 47	USP47	S832	LFVLLPEQsPVSYSK	33.81		0.437818	0.499365	0.385165	0.511991	0.336677	0.387096	1
B0YJC4	Vimentin.	VIM	Y117	FANyIDK	25		0.249929	0.0648206	0.106769	0.339489	0.302796	0.36435	1
C9JJN9	Vacuolar protein sorting-associated protein 8 homolog.	VPS8	Y1257	QDyCSICLQQYK	38.25		0.2361	0.41563	0.427747	0.336549	0.591977	0.520494	1
A7E2B5	Wings apart-like protein homolog	WAPAL	S221	RPEsPSEISPIK	23		0.729986	0.486459	0.418523	0.510616	0.609909	0.543627	1
O00401	Neural Wiskott-Aldrich syndrome protein	WASL	Y256	VIyDFIEK	30		0.071553	0.180008	0.138509	0.826212	0.193447	0.659072	1
O43379	WD repeat-containing protein 62.	WDR62	S1228	SIsLGDSEGPIVATLAQPLR	40.34		1.11369	0.641179	0.485045	0.750411	0.74212	0.471141	1
C6ZGQ9	Telomerase Cajal body protein 1	WDR79	T489/ S491 *	VFPEPtESGDEGEELGLPLLSTR/ VFPEPTEsGDEGEELGLPLLSTR	38.05		1.30106	0.608579	0.460983	0.68964	0.597471	0.588435	1
B2RDN9	ATP-dependent DNA helicase 2 subunit 1	XRCC6	S477	SDsFENPVLQQHFR	56.84		0.509193	0.77483	0.491599	0.661454	0.878611	0.499599	1
P46937	65 kDa Yes-associated protein	YAP1	S109/ T110 *	QAsTDAGTAGALTPQHVR/ QAStDAGTAGALTPQHVR	60.61		0.475452	0.470143	0.528787	0.379254	0.537104	0.514305	1
Q96MU7	YTH domain-containing protein 1	YTHDC1	S308	GIsPIVFDR	24		0.406667	0.45177	0.46356	0.502701	0.625644	0.518047	1
Q5T200	Zinc finger CCCH domain-containing protein 13.	ZC3H13	S877	SLsPSHLTEDR	49.09		0.55973	0.527514	0.643225	0.52909	0.506336	0.5128	1
Q86VM9	Zinc finger CCCH domain-containing protein 18	ZC3H18	S536	LGVSVSPsR	24.87		0.97	0.8	0.93	0.65	0.86	0.83	1
Q5VUA4	Zinc finger protein 318	ZNF318	S173	LGsPVDNLEDMDRDDLTDDSVFTR	36.5		0.831022	0.982528	0.631764	0.657488	0.767163	0.856982	1
A8K583	Zinc finger protein 638	ZNF638	S1401	AVIVSsPK	23		0.347452	0.451362	0.42147	0.581815	0.393229	0.498671	1
Q8N1G0	Zinc finger protein 687.	ZNF687	S253	ATDIPASAsPPPVAGVPFFK	39.31		0.73014	0.568019	0.427274	0.468838	0.466298	0.261815	1
B3KU06	Zinc finger protein 828.	ZNF828	S416	AVPPVsPELR	26.15		0.34596	0.213964	0.192834	0.573349	0.353264	0.182855	1
B3KU06	Zinc finger protein 828.	ZNF828	S476	GGsPDLWK	28.52		0.617136	0.744025	0.555295	0.649643	0.698121	0.528977	1
O95218	Zinc finger Ran-binding domain-containing protein 2	ZRANB2	S120	ENVEYIEREEsDGEYDEFGR	36.28		0.537651	0.459172	0.481652	0.361616	0.589119	0.486974	1
O95218	Zinc finger Ran-binding domain-containing protein 2	ZRANB2	S153	EVEDKEsEGEEEDEDEDLSK	37.7		0.482154	0.455387	0.353121	0.355074	0.301429	0.445782	1
